# Supplementary material for: 4-Benzyl-N-methyl­piperazine-1-carbothio­amide
Source: Acta Crystallogr Sect E Struct Rep Online. 2012 Feb 17;68(Pt 3):o712–3. doi: 10.1107/S1600536812005685 (PMC3295486; doi:10.1107/S1600536812005685)
Supplement: Supplementary file 1 [file e-68-0o712-sup1.cif]

##############################################################################
#                                                                            #
# This CIF contains the data in a paper accepted for publication in          #
# Acta Crystallographica Section E. It conforms to the requirements of       #
# Notes for Authors for Acta Crystallographica Section E, and has been       #
# peer reviewed under the auspices of the IUCr Commission on Journals.       #
#                                                                            #
# Full details of the Crystallographic Information File format               #
# are given in the paper "The Crystallographic Information File (CIF):       #
# a New Standard Archive File for Crystallography" by S. R. Hall, F. H.      #
# Allen and I. D. Brown [Acta Cryst. (1991), A47, 655-685].                  #
#                                                                            #
# The current version of the core CIF dictionary is obtainable from          #
# ftp://ftp.iucr.org/pub/cif_core.dic.                                       #
#                                                                            #
# Software is freely available for graphical display of the structure(s)     #
# in this CIF. For information consult the CIF software page                 #
# http://www.iucr.org/resources/cif/software.                                #
#                                                                            #
# This file may be used for bona fide research purposes within the           #
# scientific community so long as proper attribution is given to the journal # 
# article from which it was obtained.                                        #
#                                                                            #
##############################################################################
data_global
_audit_creation_method     SHELXL-97
_journal_date_recd_electronic     2012-02-03
_journal_date_accepted     2012-02-08
_journal_name_full     'Acta Crystallographica, Section E'
_journal_year     2012
_journal_volume     68
_journal_issue      3
_journal_page_first     o712
_journal_page_last     o713
_journal_paper_category     QO
_journal_paper_doi     10.1107/S1600536812005685
_journal_coeditor_code     PK2388
_publ_contact_author_name     ' Edward RT Tiekink '
_publ_contact_author_address
;
Department of Chemistry, University of Malaya,
50603 Kuala Lumpur, Malaysia
;
_publ_contact_author_email     edward.tiekink@gmail.com
_publ_contact_author_fax     ' +60 3 7967 4193 '
_publ_contact_author_phone     ' +60 3 7967 6775 '
_publ_section_title
;
4-Benzyl-<i>N</i>-methylpiperazine-1-carbothioamide
;
loop_
    _publ_author_name
    _publ_author_footnote
    _publ_author_address
    'Amer M. Alanazi'
;
Additional correspondence author, e-mail: elemam5@hotmail.com.
;
;
Department of Pharmaceutical Chemistry, College of Pharmacy,
King Saud University, Riyadh 11451, Saudi Arabia
;
    'Ali A. El-Emam' .
;
Department of Pharmaceutical Chemistry, College of Pharmacy,
King Saud University, Riyadh 11451, Saudi Arabia
;
    'Nasser R. El-Brollosy' .
;
Department of Pharmaceutical Chemistry, College of Pharmacy,
King Saud University, Riyadh 11451, Saudi Arabia
;
    'Ng, Seik Weng'
;
Current address: Chemistry Department,
Faculty of Science,
King Abdulaziz University,
PO Box 80203 Jeddah,
Saudi Arabia.
;
;
Department of Chemistry, University of Malaya,
50603 Kuala Lumpur, Malaysia
;
    'Tiekink, Edward R. T.' .
;
Department of Chemistry, University of Malaya,
50603 Kuala Lumpur, Malaysia
;
data_I
_audit_creation_method     SHELXL-97
_chemical_name_systematic
;
4-Benzyl-<i>N</i>-methylpiperazine-1-carbothioamide
;
_chemical_name_common     ?
_chemical_formula_moiety     'C13 H19 N3 S'
_chemical_formula_sum     'C13 H19 N3 S'
_chemical_formula_iupac     'C13 H19 N3 S'
_chemical_formula_weight     249.37
_chemical_melting_point     ?
_symmetry_cell_setting     monoclinic
_symmetry_space_group_name_H-M     'C c'
_symmetry_space_group_name_Hall     'C -2yc'
loop_
    _symmetry_equiv_pos_as_xyz
    'x, y, z'
    'x, -y, z+1/2'
    'x+1/2, y+1/2, z'
    'x+1/2, -y+1/2, z+1/2'
_cell_length_a     5.84720(10)
_cell_length_b     80.3936(9)
_cell_length_c     8.62190(10)
_cell_angle_alpha     90.00
_cell_angle_beta     103.2920(10)
_cell_angle_gamma     90.00
_cell_volume     3944.39(9)
_cell_formula_units_Z     12
_cell_measurement_reflns_used     33030
_cell_measurement_theta_min     3.2957
_cell_measurement_theta_max     75.9832
_cell_measurement_temperature     100(2)
_exptl_crystal_description     prism
_exptl_crystal_colour     colourless
_exptl_crystal_size_max     0.40
_exptl_crystal_size_mid     0.30
_exptl_crystal_size_min     0.20
_exptl_crystal_density_diffrn     1.260
_exptl_crystal_density_meas     ?
_exptl_crystal_density_method     'not measured'
_exptl_crystal_F_000     1608
_exptl_absorpt_coefficient_mu     2.029
_exptl_absorpt_correction_type     multi-scan
_exptl_absorpt_process_details     '(CrysAlis PRO; Agilent, 2011)'
_exptl_absorpt_correction_T_min     0.4974
_exptl_absorpt_correction_T_max     0.6870
_diffrn_ambient_temperature     100(2)
_diffrn_radiation_type     CuK\a
_diffrn_radiation_wavelength     1.54184
_diffrn_radiation_source     'SuperNova (Cu) X-ray Source'
_diffrn_radiation_monochromator     Mirror
_diffrn_measurement_device_type
                  'Agilent SuperNova Dual diffractometer with an Atlas detector'
_diffrn_measurement_method     '\w scan'
_diffrn_detector_area_resol_mean     10.4041
_diffrn_reflns_number     45632
_diffrn_reflns_av_R_equivalents     0.0232
_diffrn_reflns_av_sigmaI/netI     0.0117
_diffrn_reflns_theta_min     3.30
_diffrn_reflns_theta_max     76.18
_diffrn_reflns_theta_full     76.18
_diffrn_measured_fraction_theta_max     0.996
_diffrn_measured_fraction_theta_full     0.996
_diffrn_reflns_limit_h_min     -7
_diffrn_reflns_limit_h_max     7
_diffrn_reflns_limit_k_min     -100
_diffrn_reflns_limit_k_max     100
_diffrn_reflns_limit_l_min     -10
_diffrn_reflns_limit_l_max     9
_diffrn_standards_number     0
_diffrn_standards_interval_count     .
_diffrn_standards_interval_time     .
_diffrn_standards_decay_%     ?
_reflns_number_total     7865
_reflns_number_gt     7864
_reflns_threshold_expression     I>2\s(I)
_refine_ls_structure_factor_coef     Fsqd
_refine_ls_matrix_type     full
_refine_ls_R_factor_all     0.0320
_refine_ls_R_factor_gt     0.0320
_refine_ls_wR_factor_gt     0.0868
_refine_ls_wR_factor_ref     0.0868
_refine_ls_goodness_of_fit_ref     1.029
_refine_ls_restrained_S_all     1.028
_refine_ls_number_reflns     7865
_refine_ls_number_parameters     475
_refine_ls_number_restraints     5
_refine_ls_hydrogen_treatment     mixed
_refine_ls_weighting_scheme     calc
_refine_ls_weighting_details
         'calc w=1/[\s^2^(Fo^2^)+(0.0617P)^2^+2.8424P] where P=(Fo^2^+2Fc^2^)/3'
_atom_sites_solution_hydrogens     geom
_atom_sites_solution_primary     direct
_atom_sites_solution_secondary     difmap
_refine_ls_shift/su_max     0.001
_refine_ls_shift/su_mean     0.001
_refine_diff_density_max     0.171
_refine_diff_density_min     -0.282
_refine_ls_extinction_method     none
_refine_ls_extinction_coef     ?
_refine_ls_abs_structure_details     'Flack (1983), 3714 Friedel pairs'
_refine_ls_abs_structure_Flack     0.020(8)
loop_
    _atom_type_symbol
    _atom_type_description
    _atom_type_scat_dispersion_real
    _atom_type_scat_dispersion_imag
    _atom_type_scat_source
    'C' 'C' 0.0181 0.0091
                         'International Tables Vol C Tables 4.2.6.8 and 6.1.1.4'
    'H' 'H' 0.0000 0.0000
                         'International Tables Vol C Tables 4.2.6.8 and 6.1.1.4'
    'N' 'N' 0.0311 0.0180
                         'International Tables Vol C Tables 4.2.6.8 and 6.1.1.4'
    'S' 'S' 0.3331 0.5567
                         'International Tables Vol C Tables 4.2.6.8 and 6.1.1.4'
_computing_data_collection     'CrysAlis PRO (Agilent, 2011)'
_computing_cell_refinement     'CrysAlis PRO (Agilent, 2011)'
_computing_data_reduction     'CrysAlis PRO (Agilent, 2011)'
_computing_structure_solution     'SHELXS97 (Sheldrick, 2008)'
_computing_structure_refinement     'SHELXL97 (Sheldrick, 2008)'
_computing_molecular_graphics
;
X-SEED (Barbour, 2001), DIAMOND (Brandenburg, 2006) and
Qmol (Gans & Shalloway, 2001)
;
_computing_publication_material     'publCIF (Westrip, 2010)'
loop_
    _atom_site_type_symbol
    _atom_site_label
    _atom_site_fract_x
    _atom_site_fract_y
    _atom_site_fract_z
    _atom_site_U_iso_or_equiv
    _atom_site_adp_type
    _atom_site_calc_flag
    _atom_site_refinement_flags
    _atom_site_occupancy
    _atom_site_symmetry_multiplicity
    _atom_site_disorder_assembly
    _atom_site_disorder_group
    S S1 0.50009(7) 0.777950(5) 1.00020(5) 0.01532(9) Uani d . 1 1 . .
    S S2 0.87096(7) 0.897767(5) 0.78870(6) 0.02086(10) Uani d . 1 1 . .
    S S3 1.18962(7) 0.971979(5) 0.91464(5) 0.01999(10) Uani d . 1 1 . .
    N N1 0.0947(3) 0.776304(18) 1.08448(19) 0.0173(3) Uani d D 1 1 . .
    N N2 0.1815(2) 0.753280(17) 0.94877(18) 0.0144(3) Uani d . 1 1 . .
    N N3 0.2430(2) 0.718795(17) 1.03126(17) 0.0140(3) Uani d . 1 1 . .
    N N4 0.4150(3) 0.90408(2) 0.7317(2) 0.0228(3) Uani d D 1 1 . .
    N N5 0.5198(3) 0.88474(2) 0.5646(2) 0.0240(3) Uani d . 1 1 . .
    N N6 0.4284(3) 0.869454(18) 0.25554(19) 0.0191(3) Uani d . 1 1 . .
    N N7 1.6534(3) 0.974994(19) 1.0019(2) 0.0197(3) Uani d D 1 1 . .
    N N8 1.4576(3) 0.999011(19) 0.9073(2) 0.0198(3) Uani d . 1 1 . .
    N N9 1.4317(3) 1.034283(18) 0.94704(19) 0.0173(3) Uani d . 1 1 . .
    C C1 0.1387(4) 0.79283(2) 1.1550(2) 0.0225(4) Uani d . 1 1 . .
    H H1A 0.0044 0.7963 1.1975 0.034 Uiso calc R 1 1 . .
    H H1B 0.1608 0.8008 1.0734 0.034 Uiso calc R 1 1 . .
    H H1C 0.2806 0.7925 1.2415 0.034 Uiso calc R 1 1 . .
    C C2 0.2449(3) 0.76844(2) 1.0126(2) 0.0137(3) Uani d . 1 1 . .
    C C3 0.3403(3) 0.74281(2) 0.8827(2) 0.0150(3) Uani d . 1 1 . .
    H H3A 0.4718 0.7496 0.8629 0.018 Uiso calc R 1 1 . .
    H H3B 0.2548 0.7380 0.7799 0.018 Uiso calc R 1 1 . .
    C C4 0.4367(3) 0.72882(2) 0.9992(2) 0.0141(3) Uani d . 1 1 . .
    H H4A 0.5424 0.7217 0.9535 0.017 Uiso calc R 1 1 . .
    H H4B 0.5289 0.7336 1.1001 0.017 Uiso calc R 1 1 . .
    C C5 0.0859(3) 0.72945(2) 1.0969(2) 0.0160(3) Uani d . 1 1 . .
    H H5A 0.1731 0.7344 1.1986 0.019 Uiso calc R 1 1 . .
    H H5B -0.0447 0.7227 1.1191 0.019 Uiso calc R 1 1 . .
    C C6 -0.0130(3) 0.74327(2) 0.9801(2) 0.0162(3) Uani d . 1 1 . .
    H H6A -0.1043 0.7384 0.8793 0.019 Uiso calc R 1 1 . .
    H H6B -0.1194 0.7504 1.0254 0.019 Uiso calc R 1 1 . .
    C C7 0.3317(3) 0.70532(2) 1.1436(2) 0.0180(3) Uani d . 1 1 . .
    H H7A 0.1977 0.7001 1.1777 0.022 Uiso calc R 1 1 . .
    H H7B 0.4381 0.7101 1.2394 0.022 Uiso calc R 1 1 . .
    C C8 0.4621(3) 0.69206(2) 1.0749(2) 0.0156(3) Uani d . 1 1 . .
    C C9 0.3552(3) 0.68384(2) 0.9342(2) 0.0190(3) Uani d . 1 1 . .
    H H9 0.1998 0.6867 0.8803 0.023 Uiso calc R 1 1 . .
    C C10 0.4738(3) 0.67146(2) 0.8724(2) 0.0206(4) Uani d . 1 1 . .
    H H10 0.3994 0.6660 0.7763 0.025 Uiso calc R 1 1 . .
    C C11 0.7005(3) 0.66696(2) 0.9502(2) 0.0224(4) Uani d . 1 1 . .
    H H11 0.7811 0.6585 0.9078 0.027 Uiso calc R 1 1 . .
    C C12 0.8083(3) 0.67501(3) 1.0903(3) 0.0270(4) Uani d . 1 1 . .
    H H12 0.9631 0.6720 1.1445 0.032 Uiso calc R 1 1 . .
    C C13 0.6897(3) 0.68752(2) 1.1513(2) 0.0221(4) Uani d . 1 1 . .
    H H13 0.7653 0.6930 1.2468 0.027 Uiso calc R 1 1 . .
    C C14 0.4563(4) 0.91684(3) 0.8541(3) 0.0289(4) Uani d . 1 1 . .
    H H14A 0.3138 0.9235 0.8450 0.043 Uiso calc R 1 1 . .
    H H14B 0.5859 0.9240 0.8406 0.043 Uiso calc R 1 1 . .
    H H14C 0.4972 0.9116 0.9594 0.043 Uiso calc R 1 1 . .
    C C15 0.5853(3) 0.89524(2) 0.6890(2) 0.0183(3) Uani d . 1 1 . .
    C C16 0.6725(3) 0.87163(2) 0.5276(2) 0.0217(4) Uani d . 1 1 . .
    H H16A 0.6189 0.8607 0.5584 0.026 Uiso calc R 1 1 . .
    H H16B 0.8353 0.8735 0.5897 0.026 Uiso calc R 1 1 . .
    C C17 0.6683(3) 0.87160(2) 0.3512(2) 0.0197(4) Uani d . 1 1 . .
    H H17A 0.7333 0.8822 0.3222 0.024 Uiso calc R 1 1 . .
    H H17B 0.7686 0.8625 0.3277 0.024 Uiso calc R 1 1 . .
    C C18 0.2841(3) 0.88317(2) 0.2911(2) 0.0250(4) Uani d . 1 1 . .
    H H18A 0.1219 0.8820 0.2258 0.030 Uiso calc R 1 1 . .
    H H18B 0.3480 0.8938 0.2622 0.030 Uiso calc R 1 1 . .
    C C19 0.2787(3) 0.88349(3) 0.4658(3) 0.0288(4) Uani d . 1 1 . .
    H H19A 0.1848 0.8931 0.4871 0.035 Uiso calc R 1 1 . .
    H H19B 0.2035 0.8732 0.4934 0.035 Uiso calc R 1 1 . .
    C C20 0.4227(3) 0.86947(2) 0.0847(2) 0.0218(4) Uani d . 1 1 . .
    H H20A 0.4999 0.8797 0.0582 0.026 Uiso calc R 1 1 . .
    H H20B 0.2571 0.8697 0.0238 0.026 Uiso calc R 1 1 . .
    C C21 0.5437(3) 0.85450(2) 0.0335(2) 0.0174(3) Uani d . 1 1 . .
    C C22 0.7283(3) 0.85659(2) -0.0422(2) 0.0218(4) Uani d . 1 1 . .
    H H22 0.7796 0.8675 -0.0605 0.026 Uiso calc R 1 1 . .
    C C23 0.8382(3) 0.84281(3) -0.0912(2) 0.0261(4) Uani d . 1 1 . .
    H H23 0.9624 0.8443 -0.1442 0.031 Uiso calc R 1 1 . .
    C C24 0.7663(4) 0.82698(3) -0.0626(2) 0.0273(4) Uani d . 1 1 . .
    H H24 0.8430 0.8176 -0.0944 0.033 Uiso calc R 1 1 . .
    C C25 0.5821(4) 0.82472(2) 0.0124(2) 0.0241(4) Uani d . 1 1 . .
    H H25 0.5324 0.8138 0.0310 0.029 Uiso calc R 1 1 . .
    C C26 0.4710(3) 0.83840(2) 0.0601(2) 0.0199(4) Uani d . 1 1 . .
    H H26 0.3449 0.8368 0.1111 0.024 Uiso calc R 1 1 . .
    C C27 1.6719(4) 0.95786(2) 1.0581(3) 0.0270(4) Uani d . 1 1 . .
    H H27A 1.8369 0.9544 1.0814 0.040 Uiso calc R 1 1 . .
    H H27B 1.5792 0.9506 0.9756 0.040 Uiso calc R 1 1 . .
    H H27C 1.6122 0.9570 1.1551 0.040 Uiso calc R 1 1 . .
    C C28 1.4467(3) 0.98267(2) 0.9419(2) 0.0173(3) Uani d . 1 1 . .
    C C29 1.2526(3) 1.00855(2) 0.8240(2) 0.0190(4) Uani d . 1 1 . .
    H H29A 1.1104 1.0015 0.8082 0.023 Uiso calc R 1 1 . .
    H H29B 1.2740 1.0119 0.7179 0.023 Uiso calc R 1 1 . .
    C C30 1.2203(3) 1.02388(2) 0.9194(2) 0.0185(3) Uani d . 1 1 . .
    H H30A 1.0835 1.0303 0.8606 0.022 Uiso calc R 1 1 . .
    H H30B 1.1889 1.0205 1.0229 0.022 Uiso calc R 1 1 . .
    C C31 1.6314(3) 1.02468(2) 1.0357(2) 0.0198(3) Uani d . 1 1 . .
    H H31A 1.6020 1.0213 1.1399 0.024 Uiso calc R 1 1 . .
    H H31B 1.7745 1.0317 1.0561 0.024 Uiso calc R 1 1 . .
    C C32 1.6704(3) 1.00929(2) 0.9431(3) 0.0224(4) Uani d . 1 1 . .
    H H32A 1.7117 1.0126 0.8425 0.027 Uiso calc R 1 1 . .
    H H32B 1.8028 1.0027 1.0065 0.027 Uiso calc R 1 1 . .
    C C33 1.3987(3) 1.04941(2) 1.0354(2) 0.0211(4) Uani d . 1 1 . .
    H H33A 1.5498 1.0555 1.0657 0.025 Uiso calc R 1 1 . .
    H H33B 1.3520 1.0462 1.1347 0.025 Uiso calc R 1 1 . .
    C C34 1.2144(3) 1.06078(2) 0.9392(2) 0.0191(3) Uani d . 1 1 . .
    C C35 1.0308(3) 1.06664(2) 1.0025(2) 0.0228(4) Uani d . 1 1 . .
    H H35 1.0206 1.0633 1.1065 0.027 Uiso calc R 1 1 . .
    C C36 0.8622(4) 1.07731(3) 0.9142(3) 0.0293(4) Uani d . 1 1 . .
    H H36 0.7379 1.0813 0.9584 0.035 Uiso calc R 1 1 . .
    C C37 0.8752(4) 1.08209(2) 0.7633(3) 0.0291(5) Uani d . 1 1 . .
    H H37 0.7604 1.0894 0.7038 0.035 Uiso calc R 1 1 . .
    C C38 1.0559(4) 1.07622(2) 0.6975(3) 0.0258(4) Uani d . 1 1 . .
    H H38 1.0638 1.0794 0.5928 0.031 Uiso calc R 1 1 . .
    C C39 1.2246(3) 1.06567(2) 0.7857(2) 0.0224(4) Uani d . 1 1 . .
    H H39 1.3484 1.0617 0.7410 0.027 Uiso calc R 1 1 . .
    H H1 -0.051(2) 0.7729(3) 1.067(3) 0.028(6) Uiso d D 1 1 . .
    H H4 0.267(2) 0.9013(4) 0.694(3) 0.042(8) Uiso d D 1 1 . .
    H H7 1.782(3) 0.9792(3) 0.983(3) 0.023(6) Uiso d D 1 1 . .
loop_
    _atom_site_aniso_label
    _atom_site_aniso_U_11
    _atom_site_aniso_U_22
    _atom_site_aniso_U_33
    _atom_site_aniso_U_12
    _atom_site_aniso_U_13
    _atom_site_aniso_U_23
    S1 0.01399(17) 0.01385(17) 0.0188(2) -0.00057(13) 0.00511(14) 0.00019(14)
    S2 0.01745(19) 0.0237(2) 0.0202(2) -0.00384(15) 0.00181(15) -0.00261(17)
    S3 0.0180(2) 0.01849(19) 0.0244(2) -0.00296(15) 0.00670(16) -0.00357(16)
    N1 0.0150(7) 0.0164(7) 0.0226(8) 0.0012(5) 0.0084(6) -0.0018(6)
    N2 0.0134(6) 0.0152(7) 0.0162(7) -0.0008(5) 0.0063(5) -0.0001(5)
    N3 0.0135(7) 0.0151(6) 0.0143(7) 0.0008(5) 0.0050(5) 0.0018(5)
    N4 0.0188(7) 0.0241(8) 0.0249(9) -0.0005(6) 0.0039(6) -0.0082(6)
    N5 0.0162(7) 0.0268(8) 0.0273(9) 0.0014(6) 0.0016(6) -0.0106(7)
    N6 0.0176(7) 0.0171(7) 0.0220(8) 0.0016(6) 0.0032(6) -0.0040(6)
    N7 0.0180(7) 0.0173(7) 0.0256(8) -0.0002(5) 0.0085(6) 0.0028(6)
    N8 0.0135(7) 0.0189(7) 0.0268(8) 0.0001(5) 0.0041(6) 0.0037(6)
    N9 0.0146(7) 0.0184(7) 0.0192(7) 0.0010(5) 0.0044(5) 0.0015(6)
    C1 0.0272(9) 0.0157(8) 0.0284(10) 0.0031(7) 0.0143(8) -0.0031(7)
    C2 0.0158(8) 0.0139(7) 0.0107(8) 0.0027(6) 0.0015(6) 0.0030(6)
    C3 0.0178(8) 0.0160(7) 0.0122(8) 0.0000(6) 0.0057(6) -0.0010(6)
    C4 0.0132(7) 0.0157(7) 0.0140(8) -0.0007(6) 0.0043(6) -0.0009(6)
    C5 0.0153(8) 0.0177(8) 0.0162(8) -0.0010(6) 0.0063(6) 0.0015(6)
    C6 0.0126(7) 0.0160(7) 0.0203(9) 0.0004(6) 0.0045(6) 0.0008(6)
    C7 0.0216(8) 0.0180(8) 0.0153(8) 0.0014(7) 0.0063(6) 0.0033(6)
    C8 0.0185(8) 0.0149(7) 0.0137(8) -0.0006(6) 0.0044(6) 0.0027(6)
    C9 0.0187(8) 0.0188(8) 0.0174(9) 0.0002(6) -0.0003(7) 0.0023(6)
    C10 0.0266(9) 0.0168(8) 0.0158(9) -0.0019(7) -0.0004(7) 0.0000(6)
    C11 0.0262(9) 0.0181(8) 0.0209(10) 0.0047(7) 0.0013(7) -0.0002(7)
    C12 0.0211(9) 0.0299(10) 0.0256(10) 0.0090(8) -0.0038(8) -0.0047(8)
    C13 0.0202(9) 0.0234(8) 0.0194(9) 0.0023(7) -0.0026(7) -0.0039(7)
    C14 0.0329(11) 0.0267(9) 0.0252(11) 0.0062(8) 0.0026(8) -0.0086(8)
    C15 0.0190(8) 0.0166(8) 0.0190(9) -0.0022(6) 0.0039(7) 0.0005(6)
    C16 0.0181(8) 0.0208(8) 0.0251(10) 0.0007(6) 0.0024(7) -0.0058(7)
    C17 0.0164(8) 0.0146(8) 0.0279(10) 0.0006(6) 0.0044(7) -0.0030(6)
    C18 0.0169(8) 0.0250(9) 0.0307(11) 0.0042(7) 0.0005(8) -0.0083(8)
    C19 0.0135(8) 0.0385(11) 0.0322(11) 0.0017(8) 0.0008(8) -0.0148(9)
    C20 0.0227(9) 0.0188(8) 0.0224(9) 0.0038(7) 0.0020(7) 0.0012(7)
    C21 0.0177(8) 0.0168(8) 0.0153(8) 0.0015(6) -0.0010(6) -0.0005(6)
    C22 0.0209(8) 0.0234(8) 0.0197(9) -0.0006(7) 0.0016(7) 0.0023(7)
    C23 0.0221(9) 0.0395(11) 0.0162(9) 0.0040(8) 0.0034(7) -0.0018(8)
    C24 0.0315(10) 0.0285(9) 0.0168(9) 0.0118(8) -0.0052(8) -0.0084(7)
    C25 0.0284(10) 0.0183(8) 0.0202(9) -0.0012(7) -0.0053(8) -0.0031(7)
    C26 0.0209(8) 0.0199(8) 0.0174(9) -0.0016(7) 0.0014(7) 0.0003(6)
    C27 0.0230(9) 0.0175(9) 0.0388(12) 0.0024(7) 0.0038(8) 0.0041(7)
    C28 0.0191(8) 0.0192(8) 0.0148(8) 0.0000(6) 0.0065(6) -0.0017(6)
    C29 0.0162(8) 0.0195(8) 0.0209(9) 0.0017(6) 0.0032(7) 0.0030(7)
    C30 0.0144(8) 0.0205(8) 0.0206(9) 0.0006(6) 0.0041(7) 0.0022(7)
    C31 0.0138(8) 0.0222(8) 0.0224(9) 0.0001(6) 0.0019(7) 0.0040(7)
    C32 0.0155(8) 0.0184(8) 0.0338(11) 0.0011(6) 0.0062(7) 0.0045(7)
    C33 0.0210(9) 0.0215(8) 0.0202(9) 0.0005(7) 0.0034(7) -0.0009(7)
    C34 0.0185(8) 0.0156(7) 0.0220(9) -0.0023(6) 0.0026(7) -0.0023(7)
    C35 0.0204(9) 0.0242(8) 0.0238(9) -0.0008(7) 0.0054(7) -0.0057(7)
    C36 0.0219(9) 0.0279(9) 0.0356(12) 0.0042(7) 0.0014(8) -0.0132(8)
    C37 0.0303(10) 0.0178(8) 0.0331(12) 0.0042(7) -0.0054(9) -0.0054(7)
    C38 0.0310(10) 0.0189(8) 0.0241(10) -0.0033(7) -0.0006(8) 0.0004(7)
    C39 0.0225(9) 0.0197(8) 0.0255(10) -0.0005(7) 0.0063(7) -0.0004(7)
loop_
    _geom_bond_atom_site_label_1
    _geom_bond_atom_site_label_2
    _geom_bond_site_symmetry_2
    _geom_bond_distance
    _geom_bond_publ_flag
    S1 C2 . 1.7021(18) ?
    S2 C15 . 1.7058(19) ?
    S3 C28 . 1.7003(19) ?
    N1 C2 . 1.344(2) ?
    N1 C1 . 1.459(2) ?
    N1 H1 . 0.873(10) ?
    N2 C2 . 1.353(2) ?
    N2 C3 . 1.462(2) ?
    N2 C6 . 1.468(2) ?
    N3 C5 . 1.462(2) ?
    N3 C4 . 1.467(2) ?
    N3 C7 . 1.466(2) ?
    N4 C15 . 1.342(2) ?
    N4 C14 . 1.452(2) ?
    N4 H4 . 0.879(10) ?
    N5 C15 . 1.349(2) ?
    N5 C16 . 1.463(2) ?
    N5 C19 . 1.474(2) ?
    N6 C20 . 1.466(3) ?
    N6 C17 . 1.465(2) ?
    N6 C18 . 1.463(2) ?
    N7 C28 . 1.350(2) ?
    N7 C27 . 1.456(2) ?
    N7 H7 . 0.874(10) ?
    N8 C28 . 1.352(2) ?
    N8 C29 . 1.464(2) ?
    N8 C32 . 1.466(2) ?
    N9 C31 . 1.461(2) ?
    N9 C30 . 1.465(2) ?
    N9 C33 . 1.471(2) ?
    C1 H1A . 0.9800 ?
    C1 H1B . 0.9800 ?
    C1 H1C . 0.9800 ?
    C3 C4 . 1.527(2) ?
    C3 H3A . 0.9900 ?
    C3 H3B . 0.9900 ?
    C4 H4A . 0.9900 ?
    C4 H4B . 0.9900 ?
    C5 C6 . 1.521(2) ?
    C5 H5A . 0.9900 ?
    C5 H5B . 0.9900 ?
    C6 H6A . 0.9900 ?
    C6 H6B . 0.9900 ?
    C7 C8 . 1.509(2) ?
    C7 H7A . 0.9900 ?
    C7 H7B . 0.9900 ?
    C8 C13 . 1.391(3) ?
    C8 C9 . 1.397(2) ?
    C9 C10 . 1.388(3) ?
    C9 H9 . 0.9500 ?
    C10 C11 . 1.389(3) ?
    C10 H10 . 0.9500 ?
    C11 C12 . 1.387(3) ?
    C11 H11 . 0.9500 ?
    C12 C13 . 1.392(3) ?
    C12 H12 . 0.9500 ?
    C13 H13 . 0.9500 ?
    C14 H14A . 0.9800 ?
    C14 H14B . 0.9800 ?
    C14 H14C . 0.9800 ?
    C16 C17 . 1.516(3) ?
    C16 H16A . 0.9900 ?
    C16 H16B . 0.9900 ?
    C17 H17A . 0.9900 ?
    C17 H17B . 0.9900 ?
    C18 C19 . 1.515(3) ?
    C18 H18A . 0.9900 ?
    C18 H18B . 0.9900 ?
    C19 H19A . 0.9900 ?
    C19 H19B . 0.9900 ?
    C20 C21 . 1.512(2) ?
    C20 H20A . 0.9900 ?
    C20 H20B . 0.9900 ?
    C21 C26 . 1.398(2) ?
    C21 C22 . 1.394(3) ?
    C22 C23 . 1.394(3) ?
    C22 H22 . 0.9500 ?
    C23 C24 . 1.380(3) ?
    C23 H23 . 0.9500 ?
    C24 C25 . 1.390(3) ?
    C24 H24 . 0.9500 ?
    C25 C26 . 1.387(3) ?
    C25 H25 . 0.9500 ?
    C26 H26 . 0.9500 ?
    C27 H27A . 0.9800 ?
    C27 H27B . 0.9800 ?
    C27 H27C . 0.9800 ?
    C29 C30 . 1.518(2) ?
    C29 H29A . 0.9900 ?
    C29 H29B . 0.9900 ?
    C30 H30A . 0.9900 ?
    C30 H30B . 0.9900 ?
    C31 C32 . 1.518(3) ?
    C31 H31A . 0.9900 ?
    C31 H31B . 0.9900 ?
    C32 H32A . 0.9900 ?
    C32 H32B . 0.9900 ?
    C33 C34 . 1.508(3) ?
    C33 H33A . 0.9900 ?
    C33 H33B . 0.9900 ?
    C34 C35 . 1.393(3) ?
    C34 C39 . 1.395(3) ?
    C35 C36 . 1.394(3) ?
    C35 H35 . 0.9500 ?
    C36 C37 . 1.375(3) ?
    C36 H36 . 0.9500 ?
    C37 C38 . 1.391(3) ?
    C37 H37 . 0.9500 ?
    C38 C39 . 1.388(3) ?
    C38 H38 . 0.9500 ?
    C39 H39 . 0.9500 ?
loop_
    _geom_angle_atom_site_label_1
    _geom_angle_atom_site_label_2
    _geom_angle_atom_site_label_3
    _geom_angle_site_symmetry_1
    _geom_angle_site_symmetry_3
    _geom_angle
    _geom_angle_publ_flag
    C2 N1 C1 . . 123.32(15) ?
    C2 N1 H1 . . 119.3(17) ?
    C1 N1 H1 . . 115.2(18) ?
    C2 N2 C3 . . 122.50(14) ?
    C2 N2 C6 . . 124.76(15) ?
    C3 N2 C6 . . 110.14(13) ?
    C5 N3 C4 . . 109.39(13) ?
    C5 N3 C7 . . 109.60(13) ?
    C4 N3 C7 . . 111.04(13) ?
    C15 N4 C14 . . 124.31(17) ?
    C15 N4 H4 . . 120(2) ?
    C14 N4 H4 . . 115(2) ?
    C15 N5 C16 . . 123.23(16) ?
    C15 N5 C19 . . 124.14(16) ?
    C16 N5 C19 . . 112.05(15) ?
    C20 N6 C17 . . 111.29(15) ?
    C20 N6 C18 . . 109.20(15) ?
    C17 N6 C18 . . 108.50(14) ?
    C28 N7 C27 . . 123.50(16) ?
    C28 N7 H7 . . 119.0(17) ?
    C27 N7 H7 . . 115.4(17) ?
    C28 N8 C29 . . 122.84(15) ?
    C28 N8 C32 . . 125.57(16) ?
    C29 N8 C32 . . 111.57(14) ?
    C31 N9 C30 . . 109.05(14) ?
    C31 N9 C33 . . 110.49(15) ?
    C30 N9 C33 . . 110.48(14) ?
    N1 C1 H1A . . 109.5 ?
    N1 C1 H1B . . 109.5 ?
    H1A C1 H1B . . 109.5 ?
    N1 C1 H1C . . 109.5 ?
    H1A C1 H1C . . 109.5 ?
    H1B C1 H1C . . 109.5 ?
    N1 C2 N2 . . 117.68(15) ?
    N1 C2 S1 . . 119.53(13) ?
    N2 C2 S1 . . 122.76(13) ?
    N2 C3 C4 . . 109.83(14) ?
    N2 C3 H3A . . 109.7 ?
    C4 C3 H3A . . 109.7 ?
    N2 C3 H3B . . 109.7 ?
    C4 C3 H3B . . 109.7 ?
    H3A C3 H3B . . 108.2 ?
    N3 C4 C3 . . 110.15(13) ?
    N3 C4 H4A . . 109.6 ?
    C3 C4 H4A . . 109.6 ?
    N3 C4 H4B . . 109.6 ?
    C3 C4 H4B . . 109.6 ?
    H4A C4 H4B . . 108.1 ?
    N3 C5 C6 . . 110.40(14) ?
    N3 C5 H5A . . 109.6 ?
    C6 C5 H5A . . 109.6 ?
    N3 C5 H5B . . 109.6 ?
    C6 C5 H5B . . 109.6 ?
    H5A C5 H5B . . 108.1 ?
    N2 C6 C5 . . 109.26(14) ?
    N2 C6 H6A . . 109.8 ?
    C5 C6 H6A . . 109.8 ?
    N2 C6 H6B . . 109.8 ?
    C5 C6 H6B . . 109.8 ?
    H6A C6 H6B . . 108.3 ?
    N3 C7 C8 . . 113.36(14) ?
    N3 C7 H7A . . 108.9 ?
    C8 C7 H7A . . 108.9 ?
    N3 C7 H7B . . 108.9 ?
    C8 C7 H7B . . 108.9 ?
    H7A C7 H7B . . 107.7 ?
    C13 C8 C9 . . 118.39(16) ?
    C13 C8 C7 . . 120.94(16) ?
    C9 C8 C7 . . 120.66(16) ?
    C10 C9 C8 . . 120.64(17) ?
    C10 C9 H9 . . 119.7 ?
    C8 C9 H9 . . 119.7 ?
    C9 C10 C11 . . 120.47(17) ?
    C9 C10 H10 . . 119.8 ?
    C11 C10 H10 . . 119.8 ?
    C12 C11 C10 . . 119.41(18) ?
    C12 C11 H11 . . 120.3 ?
    C10 C11 H11 . . 120.3 ?
    C11 C12 C13 . . 120.02(18) ?
    C11 C12 H12 . . 120.0 ?
    C13 C12 H12 . . 120.0 ?
    C8 C13 C12 . . 121.07(17) ?
    C8 C13 H13 . . 119.5 ?
    C12 C13 H13 . . 119.5 ?
    N4 C14 H14A . . 109.5 ?
    N4 C14 H14B . . 109.5 ?
    H14A C14 H14B . . 109.5 ?
    N4 C14 H14C . . 109.5 ?
    H14A C14 H14C . . 109.5 ?
    H14B C14 H14C . . 109.5 ?
    N4 C15 N5 . . 117.16(16) ?
    N4 C15 S2 . . 120.08(14) ?
    N5 C15 S2 . . 122.76(15) ?
    N5 C16 C17 . . 110.51(16) ?
    N5 C16 H16A . . 109.5 ?
    C17 C16 H16A . . 109.5 ?
    N5 C16 H16B . . 109.5 ?
    C17 C16 H16B . . 109.5 ?
    H16A C16 H16B . . 108.1 ?
    N6 C17 C16 . . 110.94(15) ?
    N6 C17 H17A . . 109.5 ?
    C16 C17 H17A . . 109.5 ?
    N6 C17 H17B . . 109.5 ?
    C16 C17 H17B . . 109.5 ?
    H17A C17 H17B . . 108.0 ?
    N6 C18 C19 . . 111.49(17) ?
    N6 C18 H18A . . 109.3 ?
    C19 C18 H18A . . 109.3 ?
    N6 C18 H18B . . 109.3 ?
    C19 C18 H18B . . 109.3 ?
    H18A C18 H18B . . 108.0 ?
    N5 C19 C18 . . 109.87(16) ?
    N5 C19 H19A . . 109.7 ?
    C18 C19 H19A . . 109.7 ?
    N5 C19 H19B . . 109.7 ?
    C18 C19 H19B . . 109.7 ?
    H19A C19 H19B . . 108.2 ?
    N6 C20 C21 . . 112.84(15) ?
    N6 C20 H20A . . 109.0 ?
    C21 C20 H20A . . 109.0 ?
    N6 C20 H20B . . 109.0 ?
    C21 C20 H20B . . 109.0 ?
    H20A C20 H20B . . 107.8 ?
    C26 C21 C22 . . 119.05(17) ?
    C26 C21 C20 . . 120.58(17) ?
    C22 C21 C20 . . 120.37(16) ?
    C23 C22 C21 . . 120.49(18) ?
    C23 C22 H22 . . 119.8 ?
    C21 C22 H22 . . 119.8 ?
    C24 C23 C22 . . 119.85(19) ?
    C24 C23 H23 . . 120.1 ?
    C22 C23 H23 . . 120.1 ?
    C23 C24 C25 . . 120.29(18) ?
    C23 C24 H24 . . 119.9 ?
    C25 C24 H24 . . 119.9 ?
    C26 C25 C24 . . 120.01(18) ?
    C26 C25 H25 . . 120.0 ?
    C24 C25 H25 . . 120.0 ?
    C25 C26 C21 . . 120.32(18) ?
    C25 C26 H26 . . 119.8 ?
    C21 C26 H26 . . 119.8 ?
    N7 C27 H27A . . 109.5 ?
    N7 C27 H27B . . 109.5 ?
    H27A C27 H27B . . 109.5 ?
    N7 C27 H27C . . 109.5 ?
    H27A C27 H27C . . 109.5 ?
    H27B C27 H27C . . 109.5 ?
    N7 C28 N8 . . 116.46(16) ?
    N7 C28 S3 . . 120.46(14) ?
    N8 C28 S3 . . 123.08(14) ?
    N8 C29 C30 . . 110.46(15) ?
    N8 C29 H29A . . 109.6 ?
    C30 C29 H29A . . 109.6 ?
    N8 C29 H29B . . 109.6 ?
    C30 C29 H29B . . 109.6 ?
    H29A C29 H29B . . 108.1 ?
    N9 C30 C29 . . 110.24(15) ?
    N9 C30 H30A . . 109.6 ?
    C29 C30 H30A . . 109.6 ?
    N9 C30 H30B . . 109.6 ?
    C29 C30 H30B . . 109.6 ?
    H30A C30 H30B . . 108.1 ?
    N9 C31 C32 . . 110.76(16) ?
    N9 C31 H31A . . 109.5 ?
    C32 C31 H31A . . 109.5 ?
    N9 C31 H31B . . 109.5 ?
    C32 C31 H31B . . 109.5 ?
    H31A C31 H31B . . 108.1 ?
    N8 C32 C31 . . 110.32(15) ?
    N8 C32 H32A . . 109.6 ?
    C31 C32 H32A . . 109.6 ?
    N8 C32 H32B . . 109.6 ?
    C31 C32 H32B . . 109.6 ?
    H32A C32 H32B . . 108.1 ?
    N9 C33 C34 . . 112.23(15) ?
    N9 C33 H33A . . 109.2 ?
    C34 C33 H33A . . 109.2 ?
    N9 C33 H33B . . 109.2 ?
    C34 C33 H33B . . 109.2 ?
    H33A C33 H33B . . 107.9 ?
    C35 C34 C39 . . 118.79(18) ?
    C35 C34 C33 . . 120.46(18) ?
    C39 C34 C33 . . 120.75(17) ?
    C34 C35 C36 . . 120.4(2) ?
    C34 C35 H35 . . 119.8 ?
    C36 C35 H35 . . 119.8 ?
    C37 C36 C35 . . 120.2(2) ?
    C37 C36 H36 . . 119.9 ?
    C35 C36 H36 . . 119.9 ?
    C36 C37 C38 . . 120.24(19) ?
    C36 C37 H37 . . 119.9 ?
    C38 C37 H37 . . 119.9 ?
    C39 C38 C37 . . 119.6(2) ?
    C39 C38 H38 . . 120.2 ?
    C37 C38 H38 . . 120.2 ?
    C38 C39 C34 . . 120.79(19) ?
    C38 C39 H39 . . 119.6 ?
    C34 C39 H39 . . 119.6 ?
loop_
    _geom_torsion_atom_site_label_1
    _geom_torsion_atom_site_label_2
    _geom_torsion_atom_site_label_3
    _geom_torsion_atom_site_label_4
    _geom_torsion_site_symmetry_1
    _geom_torsion_site_symmetry_2
    _geom_torsion_site_symmetry_3
    _geom_torsion_site_symmetry_4
    _geom_torsion
    _geom_torsion_publ_flag
    C1 N1 C2 N2 . . . . -178.60(16) ?
    C1 N1 C2 S1 . . . . -0.4(2) ?
    C3 N2 C2 N1 . . . . -173.39(15) ?
    C6 N2 C2 N1 . . . . -13.5(2) ?
    C3 N2 C2 S1 . . . . 8.5(2) ?
    C6 N2 C2 S1 . . . . 168.43(13) ?
    C2 N2 C3 C4 . . . . 103.74(18) ?
    C6 N2 C3 C4 . . . . -58.78(18) ?
    C5 N3 C4 C3 . . . . -58.61(17) ?
    C7 N3 C4 C3 . . . . -179.71(14) ?
    N2 C3 C4 N3 . . . . 58.52(18) ?
    C4 N3 C5 C6 . . . . 59.46(17) ?
    C7 N3 C5 C6 . . . . -178.57(14) ?
    C2 N2 C6 C5 . . . . -102.90(18) ?
    C3 N2 C6 C5 . . . . 59.14(18) ?
    N3 C5 C6 N2 . . . . -59.65(18) ?
    C5 N3 C7 C8 . . . . 170.23(14) ?
    C4 N3 C7 C8 . . . . -68.80(18) ?
    N3 C7 C8 C13 . . . . 125.55(18) ?
    N3 C7 C8 C9 . . . . -55.6(2) ?
    C13 C8 C9 C10 . . . . -0.1(3) ?
    C7 C8 C9 C10 . . . . -178.96(16) ?
    C8 C9 C10 C11 . . . . 0.4(3) ?
    C9 C10 C11 C12 . . . . -0.2(3) ?
    C10 C11 C12 C13 . . . . -0.3(3) ?
    C9 C8 C13 C12 . . . . -0.4(3) ?
    C7 C8 C13 C12 . . . . 178.45(18) ?
    C11 C12 C13 C8 . . . . 0.6(3) ?
    C14 N4 C15 N5 . . . . -174.97(19) ?
    C14 N4 C15 S2 . . . . 4.0(3) ?
    C16 N5 C15 N4 . . . . -165.25(18) ?
    C19 N5 C15 N4 . . . . 5.4(3) ?
    C16 N5 C15 S2 . . . . 15.8(3) ?
    C19 N5 C15 S2 . . . . -173.59(16) ?
    C15 N5 C16 C17 . . . . -133.87(19) ?
    C19 N5 C16 C17 . . . . 54.5(2) ?
    C20 N6 C17 C16 . . . . 179.77(15) ?
    C18 N6 C17 C16 . . . . 59.61(19) ?
    N5 C16 C17 N6 . . . . -57.42(19) ?
    C20 N6 C18 C19 . . . . 178.58(15) ?
    C17 N6 C18 C19 . . . . -60.0(2) ?
    C15 N5 C19 C18 . . . . 134.3(2) ?
    C16 N5 C19 C18 . . . . -54.2(2) ?
    N6 C18 C19 N5 . . . . 57.3(2) ?
    C17 N6 C20 C21 . . . . 67.05(19) ?
    C18 N6 C20 C21 . . . . -173.20(15) ?
    N6 C20 C21 C26 . . . . 57.5(2) ?
    N6 C20 C21 C22 . . . . -123.02(18) ?
    C26 C21 C22 C23 . . . . 0.3(3) ?
    C20 C21 C22 C23 . . . . -179.21(17) ?
    C21 C22 C23 C24 . . . . -1.0(3) ?
    C22 C23 C24 C25 . . . . 1.1(3) ?
    C23 C24 C25 C26 . . . . -0.5(3) ?
    C24 C25 C26 C21 . . . . -0.2(3) ?
    C22 C21 C26 C25 . . . . 0.3(3) ?
    C20 C21 C26 C25 . . . . 179.78(16) ?
    C27 N7 C28 N8 . . . . 174.58(18) ?
    C27 N7 C28 S3 . . . . -4.9(3) ?
    C29 N8 C28 N7 . . . . 172.40(17) ?
    C32 N8 C28 N7 . . . . -6.1(3) ?
    C29 N8 C28 S3 . . . . -8.1(3) ?
    C32 N8 C28 S3 . . . . 173.38(15) ?
    C28 N8 C29 C30 . . . . 125.94(18) ?
    C32 N8 C29 C30 . . . . -55.4(2) ?
    C31 N9 C30 C29 . . . . -60.03(19) ?
    C33 N9 C30 C29 . . . . 178.35(14) ?
    N8 C29 C30 N9 . . . . 57.94(19) ?
    C30 N9 C31 C32 . . . . 59.9(2) ?
    C33 N9 C31 C32 . . . . -178.47(15) ?
    C28 N8 C32 C31 . . . . -126.48(19) ?
    C29 N8 C32 C31 . . . . 54.9(2) ?
    N9 C31 C32 N8 . . . . -57.3(2) ?
    C31 N9 C33 C34 . . . . 172.72(15) ?
    C30 N9 C33 C34 . . . . -66.52(19) ?
    N9 C33 C34 C35 . . . . 128.33(18) ?
    N9 C33 C34 C39 . . . . -51.8(2) ?
    C39 C34 C35 C36 . . . . -0.6(3) ?
    C33 C34 C35 C36 . . . . 179.21(17) ?
    C34 C35 C36 C37 . . . . 0.3(3) ?
    C35 C36 C37 C38 . . . . 0.4(3) ?
    C36 C37 C38 C39 . . . . -0.7(3) ?
    C37 C38 C39 C34 . . . . 0.4(3) ?
    C35 C34 C39 C38 . . . . 0.3(3) ?
    C33 C34 C39 C38 . . . . -179.54(17) ?
loop_
    _geom_hbond_atom_site_label_D
    _geom_hbond_atom_site_label_H
    _geom_hbond_atom_site_label_A
    _geom_hbond_site_symmetry_A
    _geom_hbond_distance_DH
    _geom_hbond_distance_HA
    _geom_hbond_distance_DA
    _geom_hbond_angle_DHA
    N1 H1 S1 1_455 0.870(10)
                           2.59(2) 3.387(2) 153(2)
    N4 H4 S2 1_455 0.880(10)
                           2.64(2) 3.367(2) 140(2)
    N7 H7 S3 1_655 0.870(10)
                           2.65(2) 3.397(2) 144(2)
    C3 H3b S1 4_464 0.99 2.83 3.8213(17) 175
    C22 H22 S2 1_554 0.95 2.87 3.7867(17) 163
    C29 H29b S3 2_574 0.99 2.86 3.8007(17) 160
    C10 H10 Cg1 4_465 0.95 2.64 3.5665(18) 164
