# Supplementary material for: 4-Benzyl-N-methyl­piperazine-1-carbothio­amide
Source: Acta Crystallogr Sect E Struct Rep Online. 2012 Feb 17;68(Pt 3):o712–3. doi: 10.1107/S1600536812005685 (PMC3295486; doi:10.1107/S1600536812005685)
Supplement: Supplementary file 2 [file e-68-0o712-Isup2.hkl]

# 
# h,k,l, Fc-squared, Fo-squared, sigma(Fo-squared) and status flag 
# 
data_I
_shelx_title '  Cc  3714 Friedel pairs' 
_shelx_refln_list_code          4 
_shelx_F_calc_maximum      248.41 
_exptl_crystal_F_000      1608.00 
_reflns_d_resolution_high  0.7939 
 
loop_ 
 _symmetry_equiv_pos_as_xyz 
 'x, y, z' 
 'x, -y, z+1/2' 
 'x+1/2, y+1/2, z' 
 'x+1/2, -y+1/2, z+1/2' 
 
_cell_length_a     5.8472 
_cell_length_b    80.3936 
_cell_length_c     8.6219 
_cell_angle_alpha  90.000 
_cell_angle_beta  103.292 
_cell_angle_gamma  90.000 
 
_shelx_F_squared_multiplier     1.000 
 
loop_ 
 _refln_index_h 
 _refln_index_k 
 _refln_index_l 
 _refln_F_squared_calc 
 _refln_F_squared_meas 
 _refln_F_squared_sigma 
 _refln_observed_status 
   0   0 -10      276.82      410.25    141.24 o 
   2   0 -10     2639.05     2753.91     26.29 o 
   4   0 -10      627.80      610.06     14.52 o 
  -1   1 -10      115.61      111.17      4.56 o 
   1   1 -10     1865.83     3028.96    216.14 o 
   3   1 -10      318.50      350.11     12.20 o 
   0   2 -10      806.29      950.12     52.55 o 
   2   2 -10      894.08      910.21     13.13 o 
   4   2 -10     1125.95     1091.60     20.09 o 
  -1   3 -10      244.38      236.68      9.68 o 
   1   3 -10     1909.74     2079.66     79.16 o 
   3   3 -10      415.90      451.30     13.04 o 
   0   4 -10     1455.68     1884.87    141.36 o 
   2   4 -10     1095.09     1331.05     59.13 o 
   4   4 -10      548.75      577.95     15.01 o 
  -1   5 -10      662.03      683.11     16.58 o 
   1   5 -10     1398.89     1538.77     81.90 o 
   3   5 -10      774.40      840.59     12.05 o 
   0   6 -10     2050.89     2004.81     56.53 o 
   2   6 -10      368.28      366.30      6.67 o 
   4   6 -10       23.24       27.19      3.43 o 
  -1   7 -10      326.43      318.89     11.36 o 
   1   7 -10      337.17      596.92    103.43 o 
   3   7 -10      400.89      435.23     26.64 o 
   0   8 -10      332.57      308.42     12.15 o 
   2   8 -10      328.33      372.35      6.01 o 
   4   8 -10      800.68      794.14     18.04 o 
  -1   9 -10      489.53      436.19     13.24 o 
   1   9 -10       41.67       48.93      2.91 o 
   3   9 -10     1894.24     2112.78     22.23 o 
   0  10 -10      187.66      180.22      7.43 o 
   2  10 -10       38.38       40.44      2.16 o 
   4  10 -10      527.32      547.24     30.56 o 
  -1  11 -10      526.98      544.49     14.61 o 
   1  11 -10       42.10       63.44      9.62 o 
   3  11 -10     1682.89     1861.93     30.59 o 
   0  12 -10       58.27       51.92      2.92 o 
   2  12 -10      191.63      181.75      4.13 o 
   4  12 -10      351.30      353.35     11.24 o 
  -1  13 -10        9.82       31.37      3.54 o 
   1  13 -10      165.42      178.71      5.69 o 
   3  13 -10      521.05      564.31     31.85 o 
   0  14 -10      221.90      195.86      7.24 o 
   2  14 -10      105.01      110.26      4.30 o 
   4  14 -10     1596.71     1643.89     25.09 o 
  -1  15 -10      614.84      617.16     14.97 o 
   1  15 -10      776.15      880.39     71.20 o 
   3  15 -10     1292.52     1198.60     36.60 o 
   0  16 -10     1144.55     1216.95     14.65 o 
   2  16 -10      503.23      615.83      9.54 o 
   4  16 -10     1060.35     1136.58     14.89 o 
   1  17 -10      877.18      949.84     12.60 o 
   3  17 -10      218.66      242.19      8.29 o 
   0  18 -10     1265.99     1233.84     22.39 o 
   2  18 -10      350.51      433.10     11.82 o 
   4  18 -10       36.96       41.59      8.16 o 
   1  19 -10      222.67      215.97      8.15 o 
   3  19 -10      431.46      472.57     10.72 o 
   0  20 -10     1269.31     1160.69     17.09 o 
   2  20 -10     2786.36     2712.95     89.23 o 
   1  21 -10      443.98      467.60     12.99 o 
   3  21 -10      141.48      173.05      5.31 o 
   0  22 -10       86.31       96.42      3.89 o 
   2  22 -10      266.03      271.73      7.07 o 
   1  23 -10     2456.65     2307.47     42.88 o 
   3  23 -10      100.19      128.26      4.45 o 
   0  24 -10     2065.87     1969.56     53.41 o 
   2  24 -10      129.67      113.96      3.23 o 
   1  25 -10      360.06      350.89      8.14 o 
   3  25 -10      444.22      431.31      9.33 o 
   0  26 -10      447.05      401.78      6.54 o 
   2  26 -10      231.28      243.61      7.17 o 
   1  27 -10      393.84      383.12      6.77 o 
   3  27 -10      665.61      574.53     10.25 o 
   0  28 -10      115.63      138.95      3.71 o 
   2  28 -10      772.59      721.18      9.78 o 
   1  29 -10      410.88      428.70      6.60 o 
   3  29 -10      256.00      250.03      9.97 o 
   0  30 -10      646.05      548.43     24.96 o 
   2  30 -10      149.07      159.23      3.93 o 
   1  31 -10       65.50       72.50      2.70 o 
   0  32 -10      343.15      301.35      7.19 o 
   2  32 -10      307.42      338.26      6.61 o 
   1  33 -10       80.57       79.93      2.64 o 
   2  34 -10      482.46      484.90     11.15 o 
   1  35 -10      472.82      431.36      7.61 o 
   2  36 -10     1366.13     1271.45     30.45 o 
   1  37 -10      588.15      570.46     10.56 o 
   2  38 -10      391.58      365.48     11.81 o 
  -1   1  -9      143.94      203.31      7.73 o 
   1   1  -9      237.98      260.55     31.40 o 
   3   1  -9     3347.65     3663.94     44.40 o 
   5   1  -9      618.42      614.74     11.33 o 
  -2   2  -9       14.62       19.66      2.49 o 
   0   2  -9      548.78      547.82      8.04 o 
   2   2  -9      108.73      112.20      9.44 o 
   4   2  -9      126.94      113.05      3.86 o 
  -1   3  -9     1080.02     1278.84     82.01 o 
   1   3  -9     1029.79     1193.79     15.25 o 
   3   3  -9      143.08      278.68     43.82 o 
   5   3  -9        6.34       48.71      9.73 o 
  -2   4  -9      537.86      531.32     12.29 o 
   0   4  -9       99.95      127.55     25.96 o 
   2   4  -9      260.67      253.74      4.67 o 
   4   4  -9      535.06      603.79     10.28 o 
  -1   5  -9     1105.30     1152.55     33.80 o 
   1   5  -9      407.69      494.89     42.33 o 
   3   5  -9      598.56      650.14     12.08 o 
   5   5  -9      287.31      281.11      6.38 o 
  -2   6  -9       61.40       64.93      3.42 o 
   0   6  -9      494.71      605.10     37.61 o 
   2   6  -9      325.05      366.78     10.59 o 
   4   6  -9      362.90      356.93      8.95 o 
  -1   7  -9     1010.90     1103.19     28.98 o 
   1   7  -9      401.58      418.82     14.16 o 
   3   7  -9      354.48      417.90     12.98 o 
   5   7  -9      216.53      243.28      6.26 o 
  -2   8  -9      575.22      530.92     16.86 o 
   0   8  -9      457.60      517.68     10.11 o 
   2   8  -9      648.38      719.58     12.39 o 
   4   8  -9     1878.93     1935.58     37.79 o 
  -1   9  -9      716.69      706.87     12.60 o 
   1   9  -9      264.09      371.49     44.91 o 
   3   9  -9     2615.77     2710.51     34.69 o 
   5   9  -9      227.40      249.56      5.96 o 
  -2  10  -9       29.56       31.96      2.60 o 
   0  10  -9     1035.16     1110.74     53.85 o 
   2  10  -9      418.56      457.29      9.20 o 
   4  10  -9      190.36      351.21     63.75 o 
  -1  11  -9      451.66      484.19      9.69 o 
   1  11  -9     1370.20     1473.67     40.17 o 
   3  11  -9      414.81      508.69     20.92 o 
   5  11  -9      317.56      289.03      6.40 o 
  -2  12  -9       60.98       58.84      3.48 o 
   0  12  -9     1762.35     1767.10     29.32 o 
   2  12  -9       73.32       90.63      3.98 o 
   4  12  -9     2000.97     2069.53     25.81 o 
  -1  13  -9      929.87      953.61     15.01 o 
   1  13  -9      819.92      866.09     39.45 o 
   3  13  -9      307.33      311.09      5.11 o 
   5  13  -9       35.43       47.31      4.09 o 
  -2  14  -9       50.42       43.37      4.31 o 
   0  14  -9      389.42      417.51     10.07 o 
   2  14  -9     1778.98     1598.06     15.20 o 
   4  14  -9      279.34      310.59      9.83 o 
  -1  15  -9      426.13      402.63      9.43 o 
   1  15  -9       50.84       47.74      2.84 o 
   3  15  -9      213.50      257.06      8.93 o 
   5  15  -9      399.71      441.28      8.07 o 
  -2  16  -9      487.07      487.19     22.15 o 
   0  16  -9     1347.60     1331.71     14.47 o 
   2  16  -9       58.23       59.69      2.96 o 
   4  16  -9      249.67      308.88     15.30 o 
  -1  17  -9      144.23      172.26      4.82 o 
   1  17  -9      298.71      375.00     35.50 o 
   3  17  -9     6348.64     6598.81     85.85 o 
   5  17  -9       27.59       47.74      3.10 o 
  -2  18  -9     1001.83      969.75     18.02 o 
   0  18  -9      159.46      207.19     28.83 o 
   2  18  -9     1235.49     1282.17     14.22 o 
   4  18  -9      569.47      661.79     16.28 o 
  -1  19  -9      894.89      867.81     12.32 o 
   1  19  -9     1261.97     1290.91     12.75 o 
   3  19  -9      907.93     1052.40     20.81 o 
   5  19  -9      494.89      546.93      8.88 o 
  -2  20  -9       17.98       22.11      1.78 o 
   0  20  -9      326.75      301.79      6.55 o 
   2  20  -9      131.94      112.20      3.71 o 
   4  20  -9      359.16      335.11      8.83 o 
  -1  21  -9     2493.69     2279.04     25.14 o 
   1  21  -9      715.00      699.53     11.08 o 
   3  21  -9     1640.67     1648.00     25.25 o 
   5  21  -9      491.96      545.22     10.35 o 
  -2  22  -9      133.33      127.37      4.14 o 
   0  22  -9      111.11      121.14      5.82 o 
   2  22  -9     2662.65     2640.41     30.09 o 
   4  22  -9      109.38      133.60      6.70 o 
  -1  23  -9      880.69      931.81     15.76 o 
   1  23  -9      267.24      317.87      7.93 o 
   3  23  -9     2963.73     3123.02     33.77 o 
   5  23  -9      517.21      561.36     14.84 o 
  -2  24  -9      187.53      173.96      4.70 o 
   0  24  -9      962.69     1008.15     15.70 o 
   2  24  -9       86.93       89.56      3.46 o 
   4  24  -9     1123.94     1157.21     19.51 o 
  -1  25  -9       86.18       97.93      4.91 o 
   1  25  -9      116.84      154.28      5.03 o 
   3  25  -9     2421.09     2578.95     23.28 o 
   5  25  -9      240.48      239.18      9.27 o 
  -2  26  -9      647.03      624.07     10.68 o 
   0  26  -9     2036.96     1988.97     27.44 o 
   2  26  -9      800.48      841.33     12.54 o 
   4  26  -9      187.28      229.69      9.26 o 
  -1  27  -9      806.56      789.10     17.36 o 
   1  27  -9      764.54      762.31     10.28 o 
   3  27  -9      177.34      199.16      5.00 o 
  -2  28  -9      515.30      522.29     13.96 o 
   0  28  -9     1630.24     1655.31     28.06 o 
   2  28  -9      292.50      296.44      5.87 o 
   4  28  -9     2298.23     2363.43     22.38 o 
  -1  29  -9      495.23      453.55      9.96 o 
   1  29  -9      941.10      921.71     11.15 o 
   3  29  -9       34.65       50.37      2.50 o 
   0  30  -9      858.05      863.72     11.85 o 
   2  30  -9     1023.97     1126.03     13.90 o 
   4  30  -9      111.64      126.38      5.09 o 
  -1  31  -9      310.71      324.27      9.63 o 
   1  31  -9      263.32      253.17      6.21 o 
   3  31  -9      270.73      286.06      6.24 o 
   0  32  -9      675.14      670.33     10.38 o 
   2  32  -9      751.71      754.07     10.35 o 
   4  32  -9      117.44      131.32      4.99 o 
  -1  33  -9      647.14      556.25     21.39 o 
   1  33  -9     1005.73      984.83     15.86 o 
   3  33  -9      255.43      246.79      5.66 o 
   0  34  -9       27.03       34.40      2.29 o 
   2  34  -9      956.95      880.14     13.86 o 
   4  34  -9       28.93       42.20      2.77 o 
  -1  35  -9      146.50      163.97      4.07 o 
   1  35  -9      532.94      516.54      8.45 o 
   3  35  -9      508.44      559.74      8.30 o 
   0  36  -9      386.35      384.18      7.89 o 
   2  36  -9      336.53      331.37      5.64 o 
   4  36  -9      450.64      477.90      8.83 o 
  -1  37  -9     2286.65     2078.04     60.02 o 
   1  37  -9     1693.22     1716.13     17.41 o 
   3  37  -9      470.19      504.93      8.33 o 
   0  38  -9      171.46      175.00      4.81 o 
   2  38  -9       35.83       45.73      1.99 o 
   4  38  -9      382.12      391.25      7.52 o 
  -1  39  -9      298.53      301.74      9.39 o 
   1  39  -9      474.92      519.93      8.95 o 
   3  39  -9      670.76      671.22      9.25 o 
   0  40  -9      968.20      943.53     13.58 o 
   2  40  -9      319.95      317.20      6.15 o 
   4  40  -9      383.61      379.78      8.86 o 
  -1  41  -9      390.83      346.46      8.94 o 
   1  41  -9      316.66      306.59      6.63 o 
   3  41  -9      989.65      930.02     15.92 o 
   0  42  -9     1550.36     1480.63     22.77 o 
   2  42  -9      459.59      429.33      6.75 o 
   4  42  -9      273.04      285.02      7.17 o 
  -1  43  -9      362.75      343.01      8.31 o 
   1  43  -9      439.32      413.73      7.36 o 
   3  43  -9      249.96      238.64      4.95 o 
   0  44  -9       84.08       85.43      3.09 o 
   2  44  -9       79.88       81.31      3.28 o 
  -1  45  -9      466.70      463.53      8.86 o 
   1  45  -9      228.97      211.86      5.91 o 
   3  45  -9      380.81      354.03      9.04 o 
   0  46  -9      268.04      238.53      6.63 o 
   2  46  -9     1720.77     1757.90     16.60 o 
   1  47  -9      417.40      425.79      8.14 o 
   3  47  -9      266.75      277.87      6.64 o 
   0  48  -9      467.57      438.53      7.23 o 
   2  48  -9      299.34      311.04      6.62 o 
   1  49  -9       18.98       18.49      1.58 o 
   3  49  -9       80.27      104.32      3.77 o 
   0  50  -9      149.42      157.85      4.82 o 
   2  50  -9      222.35      223.06      6.02 o 
   1  51  -9      186.22      181.89      4.66 o 
   3  51  -9      438.17      449.17      9.38 o 
   0  52  -9      205.81      199.40      5.17 o 
   2  52  -9      264.55      241.10      7.70 o 
   1  53  -9      194.12      192.72      5.32 o 
   2  54  -9      201.46      193.34      6.34 o 
   1  55  -9      593.42      492.06      9.39 o 
   2  56  -9       76.33       81.98      5.38 o 
  -2   0  -8     4270.48     4230.25     43.31 o 
   0   0  -8     2935.41     3138.74     46.40 o 
   2   0  -8     1772.80     1661.45     24.27 o 
   4   0  -8     1753.04     1955.73     46.05 o 
   6   0  -8     4373.03     4747.23     42.58 o 
  -3   1  -8     2356.52     2356.79     27.84 o 
  -1   1  -8       98.44      122.90      3.81 o 
   1   1  -8     1029.27      971.39     13.99 o 
   3   1  -8     2776.97     2816.80     37.86 o 
   5   1  -8      603.73      750.48     23.83 o 
  -2   2  -8      649.96      681.07     20.98 o 
   0   2  -8     4205.75     4181.77     66.00 o 
   2   2  -8       22.15       78.67     19.28 o 
   4   2  -8     2985.41     2994.02     57.32 o 
   6   2  -8      129.65      379.90     31.90 o 
  -3   3  -8      274.36      295.16      9.89 o 
  -1   3  -8      824.48      854.96     15.42 o 
   1   3  -8     2888.92     2708.34     29.93 o 
   3   3  -8      113.46      184.07     27.50 o 
   5   3  -8     1010.88     1170.11     27.54 o 
  -2   4  -8     1051.28     1018.07     20.62 o 
   0   4  -8      515.76      588.03     13.16 o 
   2   4  -8     1693.07     1745.16     13.62 o 
   4   4  -8      361.23      371.21     13.46 o 
   6   4  -8       93.87      123.25      4.93 o 
  -3   5  -8     1709.44     1733.95     23.52 o 
  -1   5  -8     2156.58     2135.89     25.77 o 
   1   5  -8       89.49      159.36     29.68 o 
   3   5  -8      284.89      292.74      5.50 o 
   5   5  -8     2599.96     2782.09     26.69 o 
  -2   6  -8     3181.43     3022.56     27.59 o 
   0   6  -8     1674.95     1708.52     28.94 o 
   2   6  -8      966.06     1032.81     17.20 o 
   4   6  -8     1319.71     1359.19     26.09 o 
   6   6  -8      326.06      378.22      8.37 o 
  -3   7  -8      673.29      697.67     17.37 o 
  -1   7  -8      654.86      793.82     50.54 o 
   1   7  -8     1887.91     1958.77     22.33 o 
   3   7  -8      838.99      902.48     13.40 o 
   5   7  -8      507.00      563.10     30.87 o 
  -2   8  -8       88.97      107.67      7.53 o 
   0   8  -8       93.13       97.73      3.93 o 
   2   8  -8      868.15      975.06     12.90 o 
   4   8  -8       95.64       92.30      4.88 o 
   6   8  -8       49.72       65.32      4.28 o 
  -3   9  -8      613.25      599.92      9.42 o 
  -1   9  -8      479.48      527.86      9.63 o 
   1   9  -8     1702.58     1582.42     19.34 o 
   3   9  -8     1604.10     1670.41     18.09 o 
   5   9  -8      481.68      588.41     28.32 o 
  -2  10  -8        8.85       16.22      2.04 o 
   0  10  -8      349.25      322.91      6.67 o 
   2  10  -8      647.96      685.36     10.51 o 
   4  10  -8       19.06       18.36      1.67 o 
   6  10  -8       97.86       93.30      4.14 o 
  -3  11  -8      530.22      557.79      8.94 o 
  -1  11  -8     1345.79     1404.59     13.66 o 
   1  11  -8      215.27      246.93      5.19 o 
   3  11  -8     1592.70     1670.01     22.56 o 
   5  11  -8     1451.99     1452.21     15.57 o 
  -2  12  -8      772.56      727.55     13.02 o 
   0  12  -8      441.17      529.45     14.77 o 
   2  12  -8      972.92      841.98      8.75 o 
   4  12  -8      206.37      223.35      5.98 o 
   6  12  -8      262.00      257.13      9.79 o 
  -3  13  -8      496.02      453.91     11.05 o 
  -1  13  -8      157.58      178.47      5.64 o 
   1  13  -8      747.41      747.99      9.98 o 
   3  13  -8     1275.41     1342.82     15.14 o 
   5  13  -8       42.58       55.52      4.36 o 
  -2  14  -8      279.79      287.40      7.29 o 
   0  14  -8     1761.36     1750.06     27.03 o 
   2  14  -8      530.42      499.14      6.45 o 
   4  14  -8     1250.76     1254.38     14.07 o 
  -3  15  -8     1298.55     1169.76     38.99 o 
  -1  15  -8      734.86      728.90      9.27 o 
   1  15  -8     1169.42     1249.64     14.63 o 
   3  15  -8      211.64      220.46      5.06 o 
   5  15  -8      173.20      172.78      5.22 o 
  -2  16  -8      735.82      773.73     11.82 o 
   0  16  -8     1318.36     1256.01     16.64 o 
   2  16  -8      815.74      847.33      8.80 o 
   4  16  -8      149.46      158.80      6.25 o 
  -3  17  -8      553.01      499.75      9.91 o 
  -1  17  -8      215.35      226.50      7.12 o 
   1  17  -8      515.95      640.12      9.74 o 
   3  17  -8     1666.64     1772.74     14.91 o 
   5  17  -8      393.78      373.91      7.65 o 
  -2  18  -8     4198.31     4211.03     29.82 o 
   0  18  -8      133.66      186.10     12.36 o 
   2  18  -8      647.98      794.83     25.29 o 
   4  18  -8     1189.96     1191.22     16.83 o 
  -3  19  -8      774.51      765.19     14.58 o 
  -1  19  -8     1949.03     1954.77     30.53 o 
   1  19  -8      743.43      762.94      8.69 o 
   3  19  -8      911.20      980.11     11.78 o 
   5  19  -8      506.02      537.10     10.81 o 
  -2  20  -8      478.55      516.11      9.31 o 
   0  20  -8     1168.64     1175.20     13.32 o 
   2  20  -8     6835.76     6851.87     59.58 o 
   4  20  -8     2418.89     2401.98     25.02 o 
  -3  21  -8      337.09      315.22      7.09 o 
  -1  21  -8      581.42      589.46      9.31 o 
   1  21  -8     1137.44     1088.76     14.48 o 
   3  21  -8      426.43      457.61      8.07 o 
   5  21  -8     1493.03     1626.27     15.72 o 
  -2  22  -8     1091.37     1062.76     18.66 o 
   0  22  -8     2390.53     2365.65     27.45 o 
   2  22  -8      363.11      429.38      7.51 o 
   4  22  -8     2491.28     2463.64     24.30 o 
  -3  23  -8     1630.01     1555.27     19.67 o 
  -1  23  -8       29.60       39.72      2.59 o 
   1  23  -8     2654.40     2543.42     26.67 o 
   3  23  -8     1753.61     1808.33     15.31 o 
   5  23  -8      559.44      612.71      9.55 o 
  -2  24  -8        2.16       12.11      1.81 o 
   0  24  -8      893.00      882.16     12.30 o 
   2  24  -8     1308.99     1341.25     12.67 o 
   4  24  -8      131.92      149.24      5.69 o 
  -3  25  -8      608.70      547.65      9.90 o 
  -1  25  -8     1012.52      956.60     20.11 o 
   1  25  -8     1068.33     1111.18     16.44 o 
   3  25  -8      864.81      976.67     13.03 o 
   5  25  -8      533.64      551.82      8.90 o 
  -2  26  -8      165.15      160.17      4.81 o 
   0  26  -8      158.15      194.51      5.72 o 
   2  26  -8     1732.95     1689.82     17.21 o 
   4  26  -8      524.82      558.84      9.81 o 
  -3  27  -8      388.13      358.32      6.89 o 
  -1  27  -8      548.77      543.72     10.45 o 
   1  27  -8     1542.21     1591.42     14.63 o 
   3  27  -8      804.32      897.21     12.43 o 
   5  27  -8      350.28      370.67      8.45 o 
  -2  28  -8      695.83      644.19     13.04 o 
   0  28  -8      902.58      869.27     12.08 o 
   2  28  -8      565.01      611.74      8.52 o 
   4  28  -8      397.76      392.68      8.12 o 
  -3  29  -8     1195.21     1121.88     28.69 o 
  -1  29  -8     1059.76     1044.56     16.55 o 
   1  29  -8      489.51      526.55      9.02 o 
   3  29  -8     1342.46     1452.61     15.70 o 
   5  29  -8      844.21      941.29     17.13 o 
  -2  30  -8      100.19       93.11      3.57 o 
   0  30  -8      286.42      292.69      6.91 o 
   2  30  -8       60.20       77.11      3.07 o 
   4  30  -8      158.44      167.52      6.30 o 
  -3  31  -8      114.54      108.90      4.42 o 
  -1  31  -8     1000.72      981.81     11.99 o 
   1  31  -8      253.12      264.09      6.34 o 
   3  31  -8      662.92      711.92     10.88 o 
   5  31  -8       49.11       51.80      3.02 o 
  -2  32  -8      336.20      341.65     12.00 o 
   0  32  -8      303.15      307.14      6.96 o 
   2  32  -8     2562.10     2592.95     26.88 o 
   4  32  -8      148.61      155.46      5.83 o 
  -1  33  -8      591.08      620.45     10.22 o 
   1  33  -8     1110.30     1075.70     14.17 o 
   3  33  -8      768.75      778.93     11.22 o 
   5  33  -8      166.52      177.25      5.37 o 
  -2  34  -8     1205.03     1263.91     19.60 o 
   0  34  -8      176.62      225.13      5.87 o 
   2  34  -8     1660.01     1747.03     17.04 o 
   4  34  -8     2516.14     2639.02     28.95 o 
  -1  35  -8     1726.56     1741.86     26.55 o 
   1  35  -8     1902.89     1842.89     17.54 o 
   3  35  -8      209.63      256.79      6.33 o 
   5  35  -8      387.74      407.83     10.38 o 
  -2  36  -8      560.14      556.98     15.11 o 
   0  36  -8        1.70       12.27      1.99 o 
   2  36  -8     1057.78     1136.38     13.15 o 
   4  36  -8      249.63      292.10      7.70 o 
  -1  37  -8      695.22      737.73     10.66 o 
   1  37  -8      804.31      827.82     11.58 o 
   3  37  -8      840.70      906.67     10.87 o 
   5  37  -8      466.56      491.13     10.95 o 
  -2  38  -8      870.81      751.22     17.69 o 
   0  38  -8     4254.02     4262.85     33.91 o 
   2  38  -8     3073.38     2976.58     24.79 o 
   4  38  -8     1141.07     1177.91     17.99 o 
  -1  39  -8      582.18      591.96      9.31 o 
   1  39  -8      130.36      156.76      7.03 o 
   3  39  -8     1132.52     1212.67     13.26 o 
   5  39  -8      727.11      752.66     10.38 o 
  -2  40  -8     1147.40     1043.39     31.38 o 
   0  40  -8     1554.36     1542.30     17.76 o 
   2  40  -8      115.11      131.00      3.87 o 
   4  40  -8       34.78       42.94      2.86 o 
  -1  41  -8     1420.60     1403.78     15.15 o 
   1  41  -8     1944.94     1967.78     17.08 o 
   3  41  -8      333.52      378.67      7.24 o 
   5  41  -8      184.85      182.68      4.75 o 
  -2  42  -8      935.60      905.29     16.10 o 
   0  42  -8      663.76      734.54     11.96 o 
   2  42  -8       97.82       98.16      3.26 o 
   4  42  -8      968.40      968.10     16.00 o 
  -1  43  -8      371.97      379.18      6.96 o 
   1  43  -8     5861.46     6067.61     38.70 o 
   3  43  -8     1508.12     1532.06     14.14 o 
   5  43  -8     1244.11     1192.23     20.44 o 
  -2  44  -8      148.35      124.87      4.48 o 
   0  44  -8      320.67      321.61      7.66 o 
   2  44  -8      170.00      159.28      4.06 o 
   4  44  -8      754.95      784.69     13.33 o 
  -1  45  -8      864.01      818.44     16.29 o 
   1  45  -8      505.58      527.73      9.36 o 
   3  45  -8      418.41      454.73      7.45 o 
  -2  46  -8       20.90       20.00      1.71 o 
   0  46  -8      933.97      895.51     14.46 o 
   2  46  -8     1129.13     1114.02     10.94 o 
   4  46  -8      225.80      240.79      6.19 o 
  -1  47  -8       86.72       74.82      3.28 o 
   1  47  -8     1294.42     1341.59     16.47 o 
   3  47  -8      453.52      490.31      8.12 o 
  -2  48  -8       45.18       52.81      2.54 o 
   0  48  -8      320.75      305.09      8.18 o 
   2  48  -8      685.25      724.07      9.59 o 
   4  48  -8       63.32       68.47      4.23 o 
  -1  49  -8      135.63      153.22      5.05 o 
   1  49  -8     1534.84     1525.03     17.04 o 
   3  49  -8      866.66      821.23     10.71 o 
  -2  50  -8      509.12      436.81     11.71 o 
   0  50  -8       93.68       86.02      4.24 o 
   2  50  -8      563.36      561.00      8.16 o 
   4  50  -8      699.46      757.06     14.43 o 
  -1  51  -8      854.83      867.24     13.21 o 
   1  51  -8      529.90      597.64     10.35 o 
   3  51  -8      323.83      342.40      7.15 o 
   0  52  -8      875.77      866.58     14.59 o 
   2  52  -8      651.17      660.90      9.13 o 
   4  52  -8      441.65      479.40     10.73 o 
  -1  53  -8      246.51      214.04      7.84 o 
   1  53  -8      157.26      170.01      5.32 o 
   3  53  -8      958.79      903.26     12.74 o 
   0  54  -8     1114.70     1038.68     15.54 o 
   2  54  -8       74.94       90.86      3.04 o 
   4  54  -8     1353.30     1280.83     16.17 o 
  -1  55  -8      177.65      179.31      4.88 o 
   1  55  -8     1389.41     1360.23     16.81 o 
   3  55  -8     1017.94     1026.97     12.87 o 
   0  56  -8      660.90      630.56      9.90 o 
   2  56  -8     2423.17     2395.15     17.60 o 
   4  56  -8      223.19      229.86      8.77 o 
  -1  57  -8      505.43      464.44      8.34 o 
   1  57  -8      501.73      464.00      8.94 o 
   3  57  -8      812.80      788.40     15.13 o 
   0  58  -8      475.86      484.63      7.25 o 
   2  58  -8      619.60      633.84     10.08 o 
  -1  59  -8      566.45      535.04     14.32 o 
   1  59  -8      199.70      196.34      5.42 o 
   3  59  -8       20.67       23.17      1.46 o 
   0  60  -8      138.41      133.84      4.20 o 
   2  60  -8     1230.98     1186.37     13.92 o 
   1  61  -8     1145.33     1038.79     19.58 o 
   3  61  -8      955.39      943.11     13.63 o 
   0  62  -8      434.21      402.71     11.82 o 
   2  62  -8       50.31       39.55      1.92 o 
   1  63  -8      104.72      102.03      4.28 o 
   0  64  -8       59.24       59.80      3.53 o 
   2  64  -8      156.14      153.08      6.04 o 
   1  65  -8      860.62      794.13     13.16 o 
   0  66  -8      623.64      514.55     13.32 o 
   2  66  -8      656.73      594.38     16.33 o 
   1  67  -8      314.41      273.52      7.19 o 
  -3   1  -7      927.29      851.50     11.54 o 
  -1   1  -7     5912.49     5649.01     62.78 o 
   1   1  -7     2609.71     2565.63     30.99 o 
   3   1  -7     1568.02     1572.24     17.42 o 
   5   1  -7      119.42      140.54      9.92 o 
  -4   2  -7      227.10      238.86      8.25 o 
  -2   2  -7       35.94       40.89      2.60 o 
   0   2  -7       76.55       87.30      2.59 o 
   2   2  -7      785.13      755.22      7.45 o 
   4   2  -7     1316.98     1321.22     16.85 o 
   6   2  -7      647.15      691.21     10.19 o 
  -3   3  -7        9.53       21.67      3.48 o 
  -1   3  -7     1854.29     1843.08     23.11 o 
   1   3  -7      136.12      161.80      3.64 o 
   3   3  -7      713.45      722.23      9.77 o 
   5   3  -7      447.20      470.32      8.06 o 
  -4   4  -7      468.60      453.79     11.33 o 
  -2   4  -7     1408.67     1441.55     14.21 o 
   0   4  -7       94.41      121.16      3.05 o 
   2   4  -7      179.23      180.54      3.70 o 
   4   4  -7     1381.04     1324.55     15.31 o 
   6   4  -7      430.67      579.23     34.02 o 
  -3   5  -7      552.38      508.47      8.93 o 
  -1   5  -7     2156.78     2065.40     20.94 o 
   1   5  -7     1035.56     1014.46     15.19 o 
   3   5  -7       94.35      116.93      3.54 o 
   5   5  -7      362.73      368.83      7.09 o 
  -4   6  -7      313.33      299.12     20.99 o 
  -2   6  -7      220.83      250.41      7.63 o 
   0   6  -7     1100.24     1062.99     12.24 o 
   2   6  -7     1244.40     1161.65     13.51 o 
   4   6  -7      615.55      620.52     10.57 o 
   6   6  -7      263.53      356.27      7.45 o 
  -3   7  -7     2069.62     2009.82     17.82 o 
  -1   7  -7     1218.70     1242.68     12.85 o 
   1   7  -7     3045.37     2910.87     34.85 o 
   3   7  -7      193.78      183.89      4.46 o 
   5   7  -7      306.61      360.54      7.10 o 
  -4   8  -7     1844.90     1704.17     92.43 o 
  -2   8  -7     1242.69     1234.58     12.59 o 
   0   8  -7     1552.63     1651.09     17.82 o 
   2   8  -7      178.36      150.89      3.54 o 
   4   8  -7     3004.84     3155.14     23.82 o 
   6   8  -7       47.93      118.95      7.16 o 
  -3   9  -7     1733.53     1753.52     16.60 o 
  -1   9  -7      206.28      307.71     29.73 o 
   1   9  -7      722.04      744.92     11.09 o 
   3   9  -7      384.37      373.45      7.83 o 
   5   9  -7      561.78      619.63     20.79 o 
  -4  10  -7     2287.68     2033.72     93.55 o 
  -2  10  -7      810.94      849.12     12.17 o 
   0  10  -7      122.35      125.86      3.26 o 
   2  10  -7     1858.66     1757.27     12.76 o 
   4  10  -7     2089.01     2136.73     18.23 o 
   6  10  -7      590.65      828.30     16.73 o 
  -3  11  -7      857.82      881.09     13.20 o 
  -1  11  -7     2084.37     2027.00     24.71 o 
   1  11  -7     1361.69     1359.37     16.70 o 
   3  11  -7     1346.61     1393.73     15.96 o 
   5  11  -7      892.99      978.46     10.87 o 
  -4  12  -7      219.66      220.71     18.58 o 
  -2  12  -7     1118.11     1095.53     14.04 o 
   0  12  -7      697.77      713.03      7.88 o 
   2  12  -7     1288.97     1246.26     10.94 o 
   4  12  -7     1568.64     1603.25     18.43 o 
   6  12  -7     1123.15     1289.58     15.86 o 
  -3  13  -7     1163.04     1166.20     15.14 o 
  -1  13  -7     2086.88     2093.79     20.36 o 
   1  13  -7       24.77       35.49      1.66 o 
   3  13  -7    10406.95    10281.80     74.85 o 
   5  13  -7      340.95      344.62      7.70 o 
  -4  14  -7      245.99      256.81      9.18 o 
  -2  14  -7      518.17      507.38      9.99 o 
   0  14  -7      530.15      474.70      6.44 o 
   2  14  -7      214.23      239.62      4.12 o 
   4  14  -7      147.39      169.27      5.58 o 
   6  14  -7      495.70      546.23     12.70 o 
  -3  15  -7      224.24      219.67      6.57 o 
  -1  15  -7     1584.14     1530.02     14.00 o 
   1  15  -7      302.28      303.29      5.07 o 
   3  15  -7      824.00      887.41     12.02 o 
   5  15  -7      800.66      876.44     14.01 o 
  -4  16  -7     1105.47      979.05     23.36 o 
  -2  16  -7      230.16      237.59      6.52 o 
   0  16  -7      110.99      100.93      3.32 o 
   2  16  -7     1078.92     1154.50     10.48 o 
   4  16  -7      743.78      701.64     11.16 o 
   6  16  -7      265.72      341.03     44.19 o 
  -3  17  -7      136.90      153.77      5.48 o 
  -1  17  -7     4767.29     4753.65     24.07 o 
   1  17  -7     6519.47     6250.38     57.63 o 
   3  17  -7     1604.09     1643.88     17.10 o 
   5  17  -7     1505.91     1512.97     16.49 o 
  -4  18  -7     1736.29     1622.62     18.80 o 
  -2  18  -7     2864.66     2924.05     22.60 o 
   0  18  -7      510.25      505.53      7.18 o 
   2  18  -7      564.01      555.74      7.27 o 
   4  18  -7       90.85       95.08      3.85 o 
   6  18  -7     1543.90     1772.65     22.13 o 
  -3  19  -7     1423.41     1387.63     18.27 o 
  -1  19  -7     2427.55     2411.60     18.80 o 
   1  19  -7      325.23      389.51      5.71 o 
   3  19  -7     9178.35     9196.51     57.07 o 
   5  19  -7      112.09      161.55      7.29 o 
  -4  20  -7      567.98      535.57     10.57 o 
  -2  20  -7      586.16      717.24     30.91 o 
   0  20  -7       82.42       97.27      3.03 o 
   2  20  -7     6722.43     6416.86     54.00 o 
   4  20  -7      193.72      227.94      5.99 o 
   6  20  -7      362.17      419.14     15.73 o 
  -3  21  -7      966.93      994.12     13.83 o 
  -1  21  -7     1995.13     2044.06     21.14 o 
   1  21  -7      716.91      692.75      7.37 o 
   3  21  -7     5359.90     5375.61     39.14 o 
   5  21  -7     1234.10     1355.85     17.97 o 
  -4  22  -7      214.62      205.13      5.19 o 
  -2  22  -7     2589.45     2468.47     25.32 o 
   0  22  -7      514.60      518.16      6.70 o 
   2  22  -7     2570.68     2504.04     20.88 o 
   4  22  -7      914.83      904.87     12.72 o 
   6  22  -7      375.41      477.13     15.29 o 
  -3  23  -7      355.49      342.20      8.02 o 
  -1  23  -7       57.80       70.76      3.81 o 
   1  23  -7     1821.98     1791.36     17.42 o 
   3  23  -7     1555.43     1553.90     15.71 o 
   5  23  -7      745.54      778.38     13.37 o 
  -4  24  -7      171.23      154.26      4.28 o 
  -2  24  -7      258.73      278.48      7.51 o 
   0  24  -7     1108.88     1081.43     10.63 o 
   2  24  -7      750.22      842.47     11.50 o 
   4  24  -7     1321.92     1375.11     15.39 o 
   6  24  -7     1238.53     1484.45     19.35 o 
  -3  25  -7      124.29      127.33      4.21 o 
  -1  25  -7     2217.25     2157.48     19.56 o 
   1  25  -7     1192.08     1200.62     13.82 o 
   3  25  -7      293.57      341.67      7.41 o 
   5  25  -7      141.56      134.92      6.43 o 
  -2  26  -7     1560.56     1527.34     20.34 o 
   0  26  -7      260.45      265.12      6.22 o 
   2  26  -7      419.06      438.82      7.87 o 
   4  26  -7     1393.71     1458.35     16.89 o 
   6  26  -7     2140.10     2210.05     22.43 o 
  -3  27  -7      232.38      218.75      5.45 o 
  -1  27  -7     3205.15     3145.99     23.47 o 
   1  27  -7      137.31      140.74      3.91 o 
   3  27  -7     2454.00     2512.08     20.00 o 
   5  27  -7      140.12      165.59      6.08 o 
  -2  28  -7     2078.27     1986.15     19.32 o 
   0  28  -7     3597.97     3438.52     24.32 o 
   2  28  -7     2392.84     2429.34     19.77 o 
   4  28  -7     1432.32     1487.90     17.02 o 
   6  28  -7     1447.92     1511.03     18.07 o 
  -3  29  -7      921.12      921.63     17.36 o 
  -1  29  -7     1333.51     1408.82     14.72 o 
   1  29  -7      221.50      237.47      6.16 o 
   3  29  -7     2083.32     2192.02     18.63 o 
   5  29  -7      405.13      441.90      9.81 o 
  -2  30  -7     1823.63     1731.36     25.52 o 
   0  30  -7      449.79      442.77      7.47 o 
   2  30  -7      174.51      191.86      5.58 o 
   4  30  -7      883.64      947.11     13.52 o 
   6  30  -7      651.69      642.35     10.02 o 
  -3  31  -7      127.30      123.27      3.96 o 
  -1  31  -7      994.48     1005.59     11.81 o 
   1  31  -7     2372.21     2336.01     19.30 o 
   3  31  -7      121.31      145.44      4.81 o 
   5  31  -7     1788.92     1850.37     19.84 o 
  -2  32  -7       97.32      126.72      4.04 o 
   0  32  -7      719.17      707.59      9.44 o 
   2  32  -7      963.26     1006.78     12.77 o 
   4  32  -7      825.34      869.15     12.83 o 
   6  32  -7      151.47      182.48      4.67 o 
  -3  33  -7      517.06      453.58      8.19 o 
  -1  33  -7      110.41      112.19      3.91 o 
   1  33  -7      858.55      947.10     12.30 o 
   3  33  -7       42.62       48.27      2.72 o 
   5  33  -7     1401.79     1477.16     20.59 o 
  -2  34  -7      336.75      312.36      6.33 o 
   0  34  -7      850.13      853.98     10.94 o 
   2  34  -7     1087.14     1115.73     14.56 o 
   4  34  -7      317.64      357.90      8.16 o 
  -3  35  -7       53.16       41.71      1.97 o 
  -1  35  -7       49.82       73.56      5.89 o 
   1  35  -7     2916.23     2842.62     21.22 o 
   3  35  -7      149.60      160.53      5.01 o 
   5  35  -7      368.51      409.28     10.62 o 
  -2  36  -7      235.22      239.33      5.45 o 
   0  36  -7     5523.84     5356.00     38.16 o 
   2  36  -7      175.93      183.35      5.84 o 
   4  36  -7      263.13      300.05      7.40 o 
  -3  37  -7      174.07      159.85      3.70 o 
  -1  37  -7     4575.45     4495.80     46.26 o 
   1  37  -7      501.07      515.96      8.50 o 
   3  37  -7     2094.63     2188.25     18.39 o 
   5  37  -7      231.53      282.11      8.61 o 
  -2  38  -7     1117.04     1045.49     11.20 o 
   0  38  -7      834.86      793.54     11.26 o 
   2  38  -7     1700.59     1644.89     17.53 o 
   4  38  -7      972.30     1009.42     15.16 o 
  -3  39  -7      119.29      105.29      3.45 o 
  -1  39  -7      466.02      505.80      8.64 o 
   1  39  -7     3228.47     3343.07     21.54 o 
   3  39  -7     2297.05     2379.91     19.01 o 
   5  39  -7       30.92       45.95      3.37 o 
  -2  40  -7      300.77      289.63      5.33 o 
   0  40  -7      661.77      699.58     10.45 o 
   2  40  -7     1746.10     1866.95     18.52 o 
   4  40  -7      214.67      232.62      8.03 o 
  -3  41  -7      328.48      322.43      6.94 o 
  -1  41  -7     3050.78     3099.84     38.41 o 
   1  41  -7     1978.43     2001.96     16.52 o 
   3  41  -7      741.79      774.25     11.61 o 
   5  41  -7      210.27      234.08      7.44 o 
  -2  42  -7     1145.37     1175.17     11.88 o 
   0  42  -7      695.79      649.55      9.95 o 
   2  42  -7     3238.97     3252.12     24.23 o 
   4  42  -7      171.07      192.82      7.19 o 
  -3  43  -7      759.31      682.17      9.67 o 
  -1  43  -7     1879.37     1810.16     20.65 o 
   1  43  -7     1483.27     1415.85     14.94 o 
   3  43  -7     2336.22     2441.13     25.16 o 
   5  43  -7       10.58       17.41      1.97 o 
  -2  44  -7      452.60      437.38      7.90 o 
   0  44  -7     2676.76     2520.58     19.31 o 
   2  44  -7       53.82       74.83      3.61 o 
   4  44  -7     1857.05     1953.94     32.81 o 
  -3  45  -7      305.36      312.43      6.19 o 
  -1  45  -7      951.41      947.81     13.55 o 
   1  45  -7     1412.93     1433.69     16.23 o 
   3  45  -7      802.00      849.06     11.80 o 
   5  45  -7      340.90      338.45      8.24 o 
  -2  46  -7     1172.99     1103.19     14.27 o 
   0  46  -7      350.84      348.80      8.45 o 
   2  46  -7      539.55      557.04      9.71 o 
   4  46  -7       63.74       77.52      4.29 o 
  -3  47  -7      521.46      510.59      8.81 o 
  -1  47  -7      302.27      298.44      7.42 o 
   1  47  -7     1629.83     1655.10     17.25 o 
   3  47  -7      153.70      174.99      5.23 o 
   5  47  -7     1069.47     1129.45     14.35 o 
  -2  48  -7     1098.34     1022.90     12.78 o 
   0  48  -7       17.24       26.67      4.71 o 
   2  48  -7      418.33      429.93      9.33 o 
   4  48  -7      331.59      372.19      9.09 o 
  -3  49  -7      476.84      416.49     11.55 o 
  -1  49  -7      154.24      138.46      4.96 o 
   1  49  -7      207.90      195.17      5.82 o 
   3  49  -7      450.68      495.55      8.60 o 
   5  49  -7      237.73      250.36      6.31 o 
  -2  50  -7      289.66      303.56      6.95 o 
   0  50  -7      806.09      762.61     11.01 o 
   2  50  -7      238.71      260.56      7.13 o 
   4  50  -7      304.74      349.51      8.47 o 
  -3  51  -7       60.64       61.85      5.00 o 
  -1  51  -7     1334.06     1345.69     15.06 o 
   1  51  -7       86.41       99.48      4.06 o 
   3  51  -7      243.45      263.88      6.11 o 
   5  51  -7       77.14       84.01      3.39 o 
  -2  52  -7      241.90      204.87      7.95 o 
   0  52  -7      282.22      298.40      7.29 o 
   2  52  -7      922.73      944.84     13.30 o 
   4  52  -7       83.24       83.57      3.94 o 
  -1  53  -7      149.10      134.53      4.25 o 
   1  53  -7      599.61      596.43      9.83 o 
   3  53  -7     1373.33     1358.58     17.20 o 
   5  53  -7      557.16      578.19      9.11 o 
  -2  54  -7       73.02       73.30      2.97 o 
   0  54  -7      211.52      200.85      6.41 o 
   2  54  -7      310.13      343.08      7.77 o 
   4  54  -7      181.96      181.84      6.66 o 
  -1  55  -7       98.29      112.24      3.80 o 
   1  55  -7       12.10       27.43      2.22 o 
   3  55  -7     1289.33     1367.34     18.01 o 
  -2  56  -7      255.36      248.99      5.13 o 
   0  56  -7     1266.68     1217.19     17.47 o 
   2  56  -7     1228.65     1183.27     14.02 o 
   4  56  -7        7.83        8.33      1.85 o 
  -1  57  -7     2471.06     2476.71     30.25 o 
   1  57  -7     1800.60     1775.42     17.08 o 
   3  57  -7      258.93      290.56      6.48 o 
  -2  58  -7      942.41      900.99     10.69 o 
   0  58  -7      157.65      188.14      6.58 o 
   2  58  -7     1334.17     1310.10     16.38 o 
   4  58  -7      160.39      175.77      5.86 o 
  -1  59  -7       36.55       43.17      2.14 o 
   1  59  -7      925.79      909.29     11.78 o 
   3  59  -7      579.58      553.19      8.56 o 
  -2  60  -7     1560.72     1363.49     15.97 o 
   0  60  -7      440.33      430.55      9.56 o 
   2  60  -7      747.70      788.78     12.27 o 
   4  60  -7      585.82      612.52     10.15 o 
  -1  61  -7      417.72      361.83      7.52 o 
   1  61  -7      504.00      482.21      9.39 o 
   3  61  -7       40.21       31.68      1.96 o 
  -2  62  -7     1419.76     1284.57     22.17 o 
   0  62  -7       85.69       82.56      3.97 o 
   2  62  -7     1914.64     1926.07     22.50 o 
   4  62  -7      349.71      380.01      8.98 o 
  -1  63  -7      242.87      223.79      5.65 o 
   1  63  -7     1191.36     1148.54     13.88 o 
   3  63  -7      269.56      240.19      5.01 o 
   0  64  -7     1356.54     1281.38     18.45 o 
   2  64  -7      543.40      552.62      9.36 o 
   4  64  -7     1371.95     1261.24     22.44 o 
  -1  65  -7      125.79      106.11      7.00 o 
   1  65  -7      421.06      396.90      8.94 o 
   3  65  -7     1283.30     1276.57     21.76 o 
   0  66  -7      227.53      199.10      5.66 o 
   2  66  -7     2440.46     2422.70     18.41 o 
  -1  67  -7     1330.07     1236.56     61.52 o 
   1  67  -7      208.90      173.11      5.59 o 
   3  67  -7       15.88       14.67      1.56 o 
   0  68  -7      877.19      846.99     13.40 o 
   2  68  -7       22.76       16.20      1.51 o 
  -1  69  -7      128.87      117.96      7.78 o 
   1  69  -7       41.34       52.45      2.86 o 
   3  69  -7      236.42      225.02     10.20 o 
   0  70  -7      814.74      805.06     15.26 o 
   2  70  -7       51.75       48.34      2.86 o 
   1  71  -7      550.70      511.60      9.41 o 
   3  71  -7      161.55      149.03      5.46 o 
   0  72  -7     1163.65     1050.61     13.18 o 
   2  72  -7      106.95      108.15      5.48 o 
   1  73  -7      250.08      213.55      5.40 o 
   0  74  -7      172.05      146.53      8.19 o 
   2  74  -7      865.04      843.56     13.94 o 
   1  75  -7      965.65      899.23     19.90 o 
   2  76  -7      494.65      467.33     13.59 o 
  -4   0  -6     1562.33     1597.22     46.18 o 
  -2   0  -6     7724.93     7726.32     76.68 o 
   0   0  -6     2217.04     2354.61     50.46 o 
   2   0  -6     4638.84     4527.46     49.02 o 
   4   0  -6     2873.82     2887.01     36.59 o 
   6   0  -6      367.07     1171.52    351.61 o 
  -3   1  -6     1211.03     1203.29     12.15 o 
  -1   1  -6     3652.40     3531.50     43.60 o 
   1   1  -6      237.21      277.87      9.58 o 
   3   1  -6     7206.57     7020.27     67.63 o 
   5   1  -6     2386.12     2742.42     87.70 o 
  -4   2  -6     1719.15     1607.87     24.56 o 
  -2   2  -6      984.11     1033.94     16.46 o 
   0   2  -6     3653.37     3505.07     46.33 o 
   2   2  -6      595.09      607.94     12.87 o 
   4   2  -6     6572.37     6646.08     73.43 o 
   6   2  -6     1943.44     2052.68     22.00 o 
  -3   3  -6      980.61     1003.56     11.24 o 
  -1   3  -6       94.38      122.73      3.29 o 
   1   3  -6     3438.07     3574.44     51.31 o 
   3   3  -6     2425.96     2505.61     25.39 o 
   5   3  -6      161.84      216.34     28.43 o 
  -4   4  -6       34.89       56.42      4.05 o 
  -2   4  -6    13722.85    13011.75    117.04 o 
   0   4  -6      653.13      717.86     22.20 o 
   2   4  -6      196.98      199.07      8.18 o 
   4   4  -6     1900.94     2049.24     24.81 o 
   6   4  -6      265.54      436.33     25.79 o 
  -3   5  -6       74.58      148.94     11.90 o 
  -1   5  -6      501.31      511.56      6.40 o 
   1   5  -6     5089.38     4827.59     50.59 o 
   3   5  -6     3658.50     3603.16     34.89 o 
   5   5  -6      751.03      790.02      9.62 o 
  -4   6  -6     1211.10     1140.52     13.99 o 
  -2   6  -6     1189.30     1326.76     38.44 o 
   0   6  -6     2291.84     2292.57     48.07 o 
   2   6  -6      473.61      451.94     11.03 o 
   4   6  -6     3322.74     3368.85     35.67 o 
   6   6  -6      226.18      317.63     33.13 o 
  -3   7  -6     7544.34     7334.62     51.18 o 
  -1   7  -6     2415.37     2336.11     24.84 o 
   1   7  -6     2417.96     2571.71     51.61 o 
   3   7  -6      236.29      250.77      4.84 o 
   5   7  -6      174.57      295.21     42.91 o 
  -4   8  -6       70.17       94.82      5.51 o 
  -2   8  -6     2647.77     2646.39     18.32 o 
   0   8  -6       72.38       54.18      6.85 o 
   2   8  -6      572.23      567.37     12.34 o 
   4   8  -6      534.97      585.07     11.63 o 
   6   8  -6      424.63      550.01     28.32 o 
  -3   9  -6     1613.80     1635.22     23.13 o 
  -1   9  -6      697.39      666.23      7.57 o 
   1   9  -6       38.74       66.70     12.92 o 
   3   9  -6     1065.06     1086.95     12.50 o 
   5   9  -6     2759.59     2851.60     43.13 o 
  -4  10  -6     1457.90     1353.51     16.41 o 
  -2  10  -6     5122.13     4887.53     26.32 o 
   0  10  -6     1049.43     1013.84     51.42 o 
   2  10  -6      409.43      469.81     11.15 o 
   4  10  -6     1981.01     1931.92     25.89 o 
   6  10  -6      503.86     1260.58    146.53 o 
  -3  11  -6      297.87      316.46      7.67 o 
  -1  11  -6      675.55      707.88      8.84 o 
   1  11  -6     5386.78     5043.56     40.28 o 
   3  11  -6      585.04      576.67      7.75 o 
   5  11  -6     1556.47     1730.54     64.54 o 
  -4  12  -6      126.25      121.23      5.30 o 
  -2  12  -6     4034.79     3959.05     23.70 o 
   0  12  -6      515.32      585.01     33.05 o 
   2  12  -6      897.71      859.51     17.67 o 
   4  12  -6     1623.16     1770.86     22.10 o 
   6  12  -6     2980.81     3331.54     72.39 o 
  -3  13  -6     1077.51     1057.95     13.02 o 
  -1  13  -6     2457.07     2442.25     26.58 o 
   1  13  -6      302.08      330.55     12.90 o 
   3  13  -6      320.42      316.74      4.87 o 
   5  13  -6      217.99      358.50     51.26 o 
  -4  14  -6      593.38      569.45     10.17 o 
  -2  14  -6      355.77      413.74     10.93 o 
   0  14  -6     3723.34     3513.64     88.15 o 
   2  14  -6     2085.98     2101.98     27.62 o 
   4  14  -6     1526.26     1635.79     16.64 o 
   6  14  -6     2106.02     2674.40     73.79 o 
  -3  15  -6      140.32      166.09      6.55 o 
  -1  15  -6     3588.89     3525.27     33.27 o 
   1  15  -6     1195.14     1225.72     23.86 o 
   3  15  -6      610.65      574.05      7.08 o 
   5  15  -6     1490.32     1550.78     15.22 o 
  -4  16  -6     1421.31     1374.14     15.71 o 
  -2  16  -6     3073.01     2952.50     24.21 o 
   0  16  -6      317.81      374.75     18.07 o 
   2  16  -6     6926.88     6837.49     42.40 o 
   4  16  -6      865.33      890.60      9.75 o 
   6  16  -6      377.13      515.02     18.17 o 
  -3  17  -6     1489.86     1516.60     16.91 o 
  -1  17  -6     3784.85     3657.33     30.54 o 
   1  17  -6      978.22     1078.55     25.91 o 
   3  17  -6      946.66     1017.32     11.98 o 
   5  17  -6      383.85      427.77      8.84 o 
  -4  18  -6     1037.43      973.73     13.12 o 
  -2  18  -6      131.90      152.06      4.71 o 
   0  18  -6     1904.24     1828.92     33.72 o 
   2  18  -6     1355.70     1485.21     20.48 o 
   4  18  -6     2772.75     2736.19     24.70 o 
   6  18  -6      806.18     1045.02     24.99 o 
  -3  19  -6     3214.82     3196.60     24.41 o 
  -1  19  -6      185.78      186.84      3.95 o 
   1  19  -6     7229.96     7016.59     57.14 o 
   3  19  -6       43.58       45.90      2.05 o 
   5  19  -6     1298.49     1354.34     19.18 o 
  -4  20  -6     1008.85     1037.74     15.30 o 
  -2  20  -6      938.39      913.83     12.36 o 
   0  20  -6      681.14      665.11      8.53 o 
   2  20  -6     4052.09     3969.03     31.94 o 
   4  20  -6      239.68      287.21      6.32 o 
   6  20  -6     2906.09     3221.53     30.12 o 
  -3  21  -6     1088.44     1081.53     14.19 o 
  -1  21  -6     1190.87     1126.05     11.95 o 
   1  21  -6    10087.64     9534.62     97.17 o 
   3  21  -6     2284.47     2231.87     21.27 o 
   5  21  -6     1580.20     1639.10     18.43 o 
  -4  22  -6     2633.84     2621.91     30.07 o 
  -2  22  -6      142.56      156.91      5.12 o 
   0  22  -6     1022.36     1049.04      9.51 o 
   2  22  -6     1645.85     1610.04     12.41 o 
   4  22  -6     2199.36     2276.86     19.28 o 
   6  22  -6     1326.72     1458.60     41.72 o 
  -3  23  -6     1630.08     1557.30     16.86 o 
  -1  23  -6      178.34      227.34      5.00 o 
   1  23  -6       64.14       70.29      2.92 o 
   3  23  -6     2727.30     2815.04     21.25 o 
   5  23  -6      229.81      263.12     11.24 o 
  -4  24  -6       62.49       97.61      4.66 o 
  -2  24  -6      412.15      387.77      7.48 o 
   0  24  -6     1005.53      992.99      8.84 o 
   2  24  -6     3845.31     3643.19     18.55 o 
   4  24  -6     1260.26     1284.27     14.49 o 
   6  24  -6      217.97      278.02      6.52 o 
  -3  25  -6      384.66      380.32      8.27 o 
  -1  25  -6     7000.08     6284.63     67.22 o 
   1  25  -6      676.29      750.68      8.21 o 
   3  25  -6     1506.73     1537.40     13.96 o 
   5  25  -6     3366.79     3640.74     51.99 o 
  -4  26  -6      654.12      607.02     10.06 o 
  -2  26  -6      514.03      530.73      8.79 o 
   0  26  -6      382.58      375.88      5.27 o 
   2  26  -6     1320.30     1376.76     14.13 o 
   4  26  -6      990.37     1024.03     11.85 o 
   6  26  -6        8.78       18.97      2.07 o 
  -3  27  -6      816.00      821.93     12.03 o 
  -1  27  -6     2117.19     2038.57     14.25 o 
   1  27  -6     1872.42     1859.10     18.48 o 
   3  27  -6     1462.62     1491.27     13.51 o 
   5  27  -6      255.72      301.92      7.34 o 
  -4  28  -6      933.82      845.30     11.48 o 
  -2  28  -6      683.34      682.45      9.34 o 
   0  28  -6      942.41      915.70      7.97 o 
   2  28  -6     4471.34     4443.77     30.10 o 
   4  28  -6     1270.95     1228.22     13.26 o 
   6  28  -6      340.29      342.84     11.07 o 
  -3  29  -6     1156.31     1156.67     14.48 o 
  -1  29  -6     1272.59     1230.16     11.90 o 
   1  29  -6     2978.50     2814.81     26.04 o 
   3  29  -6     1132.18     1167.63     10.47 o 
   5  29  -6       74.50       85.62      3.95 o 
  -4  30  -6     1658.05     1611.45     28.46 o 
  -2  30  -6     1040.15     1069.26     11.80 o 
   0  30  -6     1742.09     1669.79     11.61 o 
   2  30  -6      225.06      235.54      4.82 o 
   4  30  -6      768.81      756.64     10.44 o 
   6  30  -6      675.47      766.93     15.03 o 
  -3  31  -6        6.18       17.12      1.71 o 
  -1  31  -6     1803.99     1814.79     17.17 o 
   1  31  -6     1024.52      982.68      9.77 o 
   3  31  -6     3539.22     3618.50     23.47 o 
   5  31  -6     2387.04     2473.97     31.04 o 
  -4  32  -6      440.30      400.49      7.82 o 
  -2  32  -6      802.30      830.60     10.34 o 
   0  32  -6      680.99      643.27      7.36 o 
   2  32  -6      752.46      762.14      9.19 o 
   4  32  -6     1198.44     1218.20     14.30 o 
   6  32  -6       95.50      135.80      6.25 o 
  -3  33  -6      816.42      832.60     10.57 o 
  -1  33  -6     1780.76     1749.58     17.97 o 
   1  33  -6     2083.98     2026.20     15.53 o 
   3  33  -6     2641.30     2601.95     16.50 o 
   5  33  -6      212.17      259.04      6.94 o 
  -4  34  -6      898.07      777.40     12.12 o 
  -2  34  -6      360.45      363.73      6.81 o 
   0  34  -6      426.22      380.41      6.25 o 
   2  34  -6     3519.20     3508.84     22.02 o 
   4  34  -6     4373.77     4533.21     35.48 o 
   6  34  -6     1425.47     1536.20     16.70 o 
  -3  35  -6     1416.03     1304.57     13.04 o 
  -1  35  -6      860.00      836.72     12.47 o 
   1  35  -6     2195.52     2097.38     16.63 o 
   3  35  -6     2376.75     2460.19     16.04 o 
   5  35  -6      524.26      568.09     11.80 o 
  -4  36  -6       61.06       62.90      2.68 o 
  -2  36  -6     2906.76     2855.49     22.73 o 
   0  36  -6      586.64      565.22      8.91 o 
   2  36  -6     3640.98     3628.02     28.41 o 
   4  36  -6      674.27      725.00     10.94 o 
   6  36  -6      133.87      175.78      5.42 o 
  -3  37  -6      814.93      775.77     11.05 o 
  -1  37  -6     2153.76     2128.20     18.72 o 
   1  37  -6     4016.30     3881.93     28.42 o 
   3  37  -6     2541.10     2557.64     15.78 o 
   5  37  -6      244.04      297.63      8.89 o 
  -4  38  -6      684.74      619.94     13.00 o 
  -2  38  -6     2419.55     2314.48     17.95 o 
   0  38  -6     2258.20     2274.26     16.89 o 
   2  38  -6     4364.43     4273.54     28.35 o 
   4  38  -6     2066.23     2131.07     18.52 o 
   6  38  -6     1411.16     1432.15     23.95 o 
  -3  39  -6     1722.93     1684.98     17.32 o 
  -1  39  -6     4637.47     4534.73     25.39 o 
   1  39  -6     4750.80     4653.40     31.97 o 
   3  39  -6     3998.01     4042.08     19.78 o 
   5  39  -6      562.90      553.01     11.88 o 
  -4  40  -6      503.72      454.35     12.38 o 
  -2  40  -6      105.87      124.66      4.46 o 
   0  40  -6      402.95      396.16      7.07 o 
   2  40  -6     4547.47     4520.23     25.60 o 
   4  40  -6       40.81       65.88      3.71 o 
   6  40  -6      111.52      115.20      5.19 o 
  -3  41  -6      284.42      285.14      5.70 o 
  -1  41  -6     3369.46     3437.09     25.24 o 
   1  41  -6     5087.65     5070.02     27.19 o 
   3  41  -6      163.16      189.79      4.73 o 
   5  41  -6      682.39      773.46     13.71 o 
  -4  42  -6      224.51      207.24      4.99 o 
  -2  42  -6      164.93      176.82      5.19 o 
   0  42  -6     1121.17     1089.99     12.58 o 
   2  42  -6     1373.99     1452.66     14.86 o 
   4  42  -6     3073.33     2944.64     26.86 o 
   6  42  -6       74.14       79.91      4.08 o 
  -3  43  -6      576.69      554.16      7.29 o 
  -1  43  -6     2455.10     2428.71     19.86 o 
   1  43  -6     4643.09     4675.74     26.23 o 
   3  43  -6     2905.39     2965.38     21.04 o 
   5  43  -6     1126.59     1148.49     14.53 o 
  -4  44  -6      518.82      433.34     11.42 o 
  -2  44  -6      790.66      778.90     10.81 o 
   0  44  -6      139.43      131.87      4.38 o 
   2  44  -6     1072.85     1066.24     12.77 o 
   4  44  -6     1038.63     1205.65     13.57 o 
   6  44  -6      333.71      358.58      7.90 o 
  -3  45  -6       96.64       99.83      2.98 o 
  -1  45  -6     1105.07     1035.31     12.89 o 
   1  45  -6     5776.96     5644.31     28.81 o 
   3  45  -6       68.49       93.92      3.71 o 
   5  45  -6        8.06       23.39      2.36 o 
  -4  46  -6       41.41       32.53      3.43 o 
  -2  46  -6      130.34      119.60      3.92 o 
   0  46  -6     1959.00     1835.83     16.34 o 
   2  46  -6     2853.22     2815.49     20.66 o 
   4  46  -6     1427.95     1388.13     14.29 o 
  -3  47  -6      842.42      863.64      9.51 o 
  -1  47  -6     1164.63     1108.73     14.17 o 
   1  47  -6      501.37      541.28      8.91 o 
   3  47  -6      736.21      807.63     10.79 o 
   5  47  -6      656.26      658.55     11.69 o 
  -2  48  -6     1580.67     1444.30     17.33 o 
   0  48  -6     1008.03      961.21     11.76 o 
   2  48  -6       64.49       75.35      3.39 o 
   4  48  -6     1151.67     1315.67     16.18 o 
  -3  49  -6     1499.83     1504.92     12.56 o 
  -1  49  -6     1335.10     1247.65     16.34 o 
   1  49  -6     2232.33     2159.26     17.72 o 
   3  49  -6      469.16      515.72      9.27 o 
   5  49  -6      447.97      476.83      9.56 o 
  -2  50  -6      135.51      140.83      4.08 o 
   0  50  -6      196.65      181.79      5.41 o 
   2  50  -6     2083.98     2033.53     18.33 o 
   4  50  -6      864.74      981.85     11.51 o 
  -3  51  -6      150.07      139.50      3.95 o 
  -1  51  -6      822.79      762.34     12.61 o 
   1  51  -6      695.92      693.20     10.57 o 
   3  51  -6      295.05      319.32      7.74 o 
   5  51  -6      766.13      787.23     13.60 o 
  -2  52  -6     1646.19     1589.56     15.38 o 
   0  52  -6     1353.09     1273.82     14.25 o 
   2  52  -6     2944.59     2942.74     22.36 o 
   4  52  -6     1402.19     1514.62     14.82 o 
  -3  53  -6      101.82       96.65      3.13 o 
  -1  53  -6     4536.41     4423.83     29.83 o 
   1  53  -6      443.01      447.82      8.40 o 
   3  53  -6     2969.70     2988.08     21.72 o 
   5  53  -6      159.01      157.13      5.79 o 
  -2  54  -6       25.16       29.51      1.95 o 
   0  54  -6      968.81     1018.75     12.58 o 
   2  54  -6     1965.53     1952.51     19.15 o 
   4  54  -6      601.06      647.66      8.76 o 
  -3  55  -6      578.26      500.32      8.31 o 
  -1  55  -6      458.09      463.02      8.68 o 
   1  55  -6      202.76      213.96      6.18 o 
   3  55  -6      809.47      850.59     11.35 o 
   5  55  -6      211.21      221.98      6.47 o 
  -2  56  -6     1212.68     1193.78     14.70 o 
   0  56  -6      223.07      199.77      5.50 o 
   2  56  -6     2493.53     2538.58     21.47 o 
   4  56  -6      469.95      498.16      8.13 o 
  -3  57  -6      113.13      107.91      3.30 o 
  -1  57  -6      630.80      656.39     10.07 o 
   1  57  -6     1131.20     1128.93     15.64 o 
   3  57  -6     1297.04     1293.21     13.63 o 
   5  57  -6     1070.04     1090.92     16.13 o 
  -2  58  -6       94.02       77.90      2.82 o 
   0  58  -6     2512.85     2379.53     18.74 o 
   2  58  -6      535.27      524.43      9.58 o 
   4  58  -6      785.87      808.50      9.88 o 
  -3  59  -6     1784.69     1587.14     16.05 o 
  -1  59  -6      462.57      435.68      7.99 o 
   1  59  -6      698.07      703.28     12.13 o 
   3  59  -6      451.14      467.17      7.97 o 
   5  59  -6     1076.41      993.82     20.99 o 
  -2  60  -6     1357.90     1267.17     12.65 o 
   0  60  -6     1148.01     1129.00     13.48 o 
   2  60  -6      403.30      409.71      8.27 o 
   4  60  -6      390.29      425.75      6.81 o 
  -3  61  -6      474.39      412.76      7.57 o 
  -1  61  -6     2735.15     2552.91     29.82 o 
   1  61  -6     1961.79     1904.04     19.59 o 
   3  61  -6     1919.47     1953.63     16.76 o 
   5  61  -6       27.75       21.19      2.75 o 
  -2  62  -6      579.23      538.61      7.74 o 
   0  62  -6      753.72      722.21     12.83 o 
   2  62  -6      653.93      685.54     10.41 o 
   4  62  -6      532.95      529.90      8.77 o 
  -3  63  -6       97.74       93.33      4.10 o 
  -1  63  -6      197.78      186.31      4.52 o 
   1  63  -6      976.10      995.29     13.77 o 
   3  63  -6     1686.01     1714.79     15.05 o 
  -2  64  -6      599.49      552.53      8.37 o 
   0  64  -6      362.42      362.49      8.88 o 
   2  64  -6      200.91      220.33      5.68 o 
   4  64  -6       47.88       50.99      2.77 o 
  -1  65  -6     1373.60     1273.29     13.71 o 
   1  65  -6      615.45      623.08     10.51 o 
   3  65  -6     1235.88     1284.08     13.98 o 
  -2  66  -6     1655.83     1620.22     21.96 o 
   0  66  -6      857.18      871.19     13.30 o 
   2  66  -6       80.59       92.85      3.54 o 
   4  66  -6      273.34      256.85      6.79 o 
  -1  67  -6     1065.00     1018.80     14.41 o 
   1  67  -6      476.92      473.54      8.80 o 
   3  67  -6      112.35      108.56      3.87 o 
  -2  68  -6      811.30      731.31     13.71 o 
   0  68  -6      195.29      187.96      6.72 o 
   2  68  -6     1425.97     1470.53     13.42 o 
   4  68  -6      300.60      297.06      8.68 o 
  -1  69  -6     1208.30     1181.45     20.12 o 
   1  69  -6      340.63      319.91      7.29 o 
   3  69  -6      710.64      755.95      9.56 o 
  -2  70  -6      305.80      277.48      7.73 o 
   0  70  -6     1907.78     1855.16     20.14 o 
   2  70  -6      129.31      136.79      4.28 o 
   4  70  -6      651.32      638.34     11.52 o 
  -1  71  -6      425.77      394.66      8.80 o 
   1  71  -6      248.65      256.82      6.23 o 
   3  71  -6      589.21      600.91      9.30 o 
  -2  72  -6     1735.36     1483.44     21.42 o 
   0  72  -6      199.57      209.75      6.42 o 
   2  72  -6      142.85      159.39      5.81 o 
   4  72  -6      333.07      306.66     10.04 o 
  -1  73  -6      450.07      405.12     11.18 o 
   1  73  -6      522.20      502.02      8.25 o 
   3  73  -6      628.87      583.30      8.55 o 
   0  74  -6     1153.14     1099.21     12.34 o 
   2  74  -6      377.61      368.91     10.13 o 
  -1  75  -6      118.60      102.12      5.09 o 
   1  75  -6      448.90      411.84      9.18 o 
   3  75  -6      396.95      399.52      8.89 o 
   0  76  -6      215.41      209.64      4.91 o 
   2  76  -6     1588.63     1573.91     16.23 o 
  -1  77  -6      647.39      581.29     40.25 o 
   1  77  -6      778.13      749.06     13.34 o 
   3  77  -6      623.40      567.30     10.08 o 
   0  78  -6       12.96       10.84      1.70 o 
   2  78  -6       97.55       84.14      3.46 o 
  -1  79  -6      742.12      711.71     17.87 o 
   1  79  -6      636.10      604.74     14.86 o 
   0  80  -6       55.81       50.40      3.49 o 
   2  80  -6      391.24      367.50     11.03 o 
   1  81  -6      301.97      268.83      7.17 o 
   0  82  -6      540.58      557.62     16.49 o 
   2  82  -6      374.89      355.59      8.65 o 
   1  83  -6      601.86      541.66     10.32 o 
  -5   1  -5     1694.01     1652.20     14.09 o 
  -3   1  -5     4076.15     3940.21     25.79 o 
  -1   1  -5     5299.63     5082.34     49.90 o 
   1   1  -5      702.23      864.15     19.76 o 
   3   1  -5     3182.09     3327.97     41.42 o 
   5   1  -5      264.24      337.36     12.70 o 
   7   1  -5        1.99       38.07      3.75 o 
  -4   2  -5      593.10      582.25     10.12 o 
  -2   2  -5     1330.89     1334.24     12.37 o 
   0   2  -5      278.35      326.56     11.70 o 
   2   2  -5     1178.78     1271.17     29.63 o 
   4   2  -5      351.28      357.78      5.16 o 
   6   2  -5      873.29     1052.62     13.64 o 
  -5   3  -5      288.68      283.97      7.55 o 
  -3   3  -5      150.10      189.32      7.81 o 
  -1   3  -5     3607.76     3381.34     49.99 o 
   1   3  -5    12674.64    12658.55    144.15 o 
   3   3  -5      321.57      406.24     17.32 o 
   5   3  -5     1798.61     1960.73     16.23 o 
   7   3  -5      146.92      196.17     10.74 o 
  -4   4  -5     1069.89     1028.05     14.33 o 
  -2   4  -5     1611.97     1620.50     13.65 o 
   0   4  -5     2273.36     2498.69     50.93 o 
   2   4  -5      355.21      393.16      9.24 o 
   4   4  -5     2450.44     2433.40     18.84 o 
   6   4  -5     1019.89     1420.69     58.67 o 
  -5   5  -5      372.76      345.67      6.39 o 
  -3   5  -5     1398.31     1417.16     13.71 o 
  -1   5  -5      298.32      306.40     21.49 o 
   1   5  -5     9766.16     9471.89     50.48 o 
   3   5  -5     1264.41     1460.61     27.57 o 
   5   5  -5     3603.52     3808.60     33.67 o 
   7   5  -5      249.42      372.78     12.70 o 
  -4   6  -5      701.24      671.33     14.76 o 
  -2   6  -5      932.21      935.90     10.38 o 
   0   6  -5      689.47      726.57     15.58 o 
   2   6  -5     1358.39     1330.38     17.06 o 
   4   6  -5     1657.85     1804.40     14.12 o 
   6   6  -5     3391.28     3885.05     47.45 o 
  -5   7  -5      603.49      576.68      8.62 o 
  -3   7  -5     5672.61     5476.50     37.10 o 
  -1   7  -5      237.48      217.94     10.44 o 
   1   7  -5     3446.16     3361.86     25.19 o 
   3   7  -5     7184.77     7356.74     61.76 o 
   5   7  -5      326.31      401.35     26.17 o 
   7   7  -5      375.50      577.23     54.98 o 
  -4   8  -5      139.60      156.20      4.91 o 
  -2   8  -5     1942.60     2102.52     22.64 o 
   0   8  -5     3576.07     3373.67     33.16 o 
   2   8  -5      228.04      202.24      7.74 o 
   4   8  -5      529.48      548.58      6.63 o 
   6   8  -5     1994.00     2386.01     64.01 o 
  -5   9  -5      276.79      256.49      6.15 o 
  -3   9  -5      920.69     1000.45     17.98 o 
  -1   9  -5     3076.45     2947.48     84.10 o 
   1   9  -5      159.36      187.81      6.00 o 
   3   9  -5     3200.18     3293.07     41.45 o 
   5   9  -5      301.03      331.45      6.46 o 
   7   9  -5     1032.31     1354.91    193.62 o 
  -4  10  -5      509.72      464.44      8.46 o 
  -2  10  -5     3663.94     3421.40     32.63 o 
   0  10  -5     3144.15     3398.83     33.07 o 
   2  10  -5     1414.12     1342.20     17.20 o 
   4  10  -5     2915.57     3100.74     24.78 o 
   6  10  -5     1059.87     1302.66     41.09 o 
  -5  11  -5      928.09      837.25     13.29 o 
  -3  11  -5     1814.73     1739.05     17.00 o 
  -1  11  -5      860.84      884.90     21.02 o 
   1  11  -5     4893.64     4523.62     34.36 o 
   3  11  -5      541.70      598.08     17.87 o 
   5  11  -5      984.76     1090.77     12.41 o 
   7  11  -5     1181.20     1338.58    152.94 o 
  -4  12  -5     1855.54     1873.69     18.36 o 
  -2  12  -5     5597.03     5358.24     65.23 o 
   0  12  -5     1382.12     1403.95     23.51 o 
   2  12  -5      348.80      314.68      8.33 o 
   4  12  -5     1035.10     1021.21      9.61 o 
   6  12  -5       65.23      168.24     32.57 o 
  -5  13  -5        8.72       21.92      2.36 o 
  -3  13  -5      813.18      823.41     11.68 o 
  -1  13  -5     7901.64     7431.11    211.38 o 
   1  13  -5      792.41      679.20     13.30 o 
   3  13  -5     4223.77     4157.47     46.78 o 
   5  13  -5     3703.18     3877.20     56.10 o 
   7  13  -5      521.91      699.65     16.39 o 
  -4  14  -5      492.44      495.33      9.25 o 
  -2  14  -5      872.58      879.56     12.25 o 
   0  14  -5     1020.30      982.49     17.77 o 
   2  14  -5     2038.58     2045.05     29.55 o 
   4  14  -5      334.76      348.75      5.63 o 
   6  14  -5       14.65       31.25      2.18 o 
  -5  15  -5      209.38      178.57      5.29 o 
  -3  15  -5       49.33       69.47      3.47 o 
  -1  15  -5     1751.93     1741.19    111.83 o 
   1  15  -5     6664.71     6547.44     50.77 o 
   3  15  -5       70.35       75.84      6.44 o 
   5  15  -5     1091.19     1207.16     21.20 o 
   7  15  -5     1137.67     1440.37     22.69 o 
  -4  16  -5      233.73      225.63      5.79 o 
  -2  16  -5     2915.62     2749.90     31.03 o 
   0  16  -5      986.81      968.14     37.50 o 
   2  16  -5     2701.32     2693.29     28.05 o 
   4  16  -5      651.04      670.12      7.51 o 
   6  16  -5      683.32      870.13     10.23 o 
  -5  17  -5      635.71      554.89     19.43 o 
  -3  17  -5     1069.02      970.60     13.72 o 
  -1  17  -5     3196.27     3182.33     99.44 o 
   1  17  -5     1165.59     1169.96     19.12 o 
   3  17  -5     5218.57     5422.73     79.54 o 
   5  17  -5     1102.76     1216.99     12.99 o 
   7  17  -5      873.60      909.23     17.44 o 
  -4  18  -5       16.79       25.25      1.98 o 
  -2  18  -5      265.91      276.19      6.31 o 
   0  18  -5      249.04      305.51     16.62 o 
   2  18  -5     1434.75     1459.65     25.53 o 
   4  18  -5     1455.68     1644.44     15.21 o 
   6  18  -5      397.73      492.33     15.09 o 
  -5  19  -5       59.20       57.89      3.85 o 
  -3  19  -5      110.96      133.22      6.32 o 
  -1  19  -5    14184.87    13831.79    158.16 o 
   1  19  -5     1248.80     1277.19     30.71 o 
   3  19  -5     2387.40     2402.98     33.72 o 
   5  19  -5      469.35      547.64      8.19 o 
  -4  20  -5      615.41      569.72      9.06 o 
  -2  20  -5     1136.95     1058.34     15.08 o 
   0  20  -5      490.46      529.71     16.51 o 
   2  20  -5     4720.27     4922.02     99.25 o 
   4  20  -5     1450.36     1476.72     12.45 o 
   6  20  -5      639.08      795.13      8.92 o 
  -5  21  -5      460.48      439.88      9.60 o 
  -3  21  -5     2057.27     1934.53     18.31 o 
  -1  21  -5     8120.59     8062.60     62.67 o 
   1  21  -5     1748.51     1604.74     20.64 o 
   3  21  -5      839.93      958.75     34.08 o 
   5  21  -5      140.26      178.30      7.50 o 
  -4  22  -5     1302.62     1294.74     13.59 o 
  -2  22  -5    13216.05    12309.41    163.14 o 
   0  22  -5      961.43      961.32     20.40 o 
   2  22  -5      589.43      609.33     27.26 o 
   4  22  -5     2195.11     2167.34     15.21 o 
   6  22  -5        1.08       68.33     18.29 o 
  -5  23  -5      458.18      405.65      9.06 o 
  -3  23  -5     1826.28     1699.91     17.16 o 
  -1  23  -5     1785.64     1784.97     24.66 o 
   1  23  -5     1062.53      964.40     20.10 o 
   3  23  -5     6806.54     6784.13     81.10 o 
   5  23  -5     1488.54     1516.43     13.70 o 
  -4  24  -5      529.53      484.00      8.78 o 
  -2  24  -5     1292.71     1316.88     16.66 o 
   0  24  -5     2446.65     2422.39     45.27 o 
   2  24  -5     2010.88     2016.21     29.46 o 
   4  24  -5     1305.00     1352.38     11.82 o 
   6  24  -5     3175.15     3612.96     73.27 o 
  -5  25  -5      744.65      704.84     11.72 o 
  -3  25  -5      454.19      443.15      8.77 o 
  -1  25  -5     4894.78     4963.49     41.16 o 
   1  25  -5     2043.40     2068.25     38.26 o 
   3  25  -5      153.32      167.75      3.73 o 
   5  25  -5     1122.75     1313.55     12.76 o 
  -4  26  -5       64.50       80.96      3.58 o 
  -2  26  -5     2313.98     2098.91     16.59 o 
   0  26  -5     2172.96     2182.36     30.62 o 
   2  26  -5     7125.21     6747.00     58.49 o 
   4  26  -5      888.83      944.06      9.94 o 
   6  26  -5      391.96      484.59     13.10 o 
  -5  27  -5     1937.36     1739.57     25.34 o 
  -3  27  -5      174.02      176.27      5.90 o 
  -1  27  -5     4025.90     3903.01     36.45 o 
   1  27  -5     1248.74     1293.87     16.65 o 
   3  27  -5      456.67      448.13      6.06 o 
   5  27  -5     2695.86     2852.01     19.86 o 
  -4  28  -5     4493.49     4226.85     29.19 o 
  -2  28  -5     1165.92     1088.62     12.01 o 
   0  28  -5     2642.71     2607.51     33.46 o 
   2  28  -5     8337.61     8284.99     65.69 o 
   4  28  -5     1474.05     1562.59     12.85 o 
   6  28  -5      809.70      934.86     12.94 o 
  -5  29  -5      386.39      348.79      7.76 o 
  -3  29  -5     1243.36     1181.17     15.21 o 
  -1  29  -5     1486.37     1427.76     15.64 o 
   1  29  -5     2280.77     2339.78     22.42 o 
   3  29  -5     2770.28     2857.67     23.45 o 
   5  29  -5      453.69      493.28      8.25 o 
  -4  30  -5     1948.44     1830.57     18.32 o 
  -2  30  -5     1216.26     1112.32     12.17 o 
   0  30  -5     1254.40     1364.40     26.68 o 
   2  30  -5     1086.93     1128.99     19.90 o 
   4  30  -5     2856.84     2999.99     22.67 o 
   6  30  -5       50.17       61.61      2.73 o 
  -5  31  -5      350.81      311.26      7.02 o 
  -3  31  -5      346.60      347.62      8.24 o 
  -1  31  -5     3649.02     3554.42     23.67 o 
   1  31  -5     3202.80     3077.16     27.43 o 
   3  31  -5      388.95      394.44      5.61 o 
   5  31  -5      129.72      147.52      5.18 o 
  -4  32  -5      741.21      678.63      9.36 o 
  -2  32  -5      866.77      796.58      9.88 o 
   0  32  -5      440.34      445.80     11.35 o 
   2  32  -5     1910.74     1944.86     26.61 o 
   4  32  -5      511.50      626.67      9.03 o 
   6  32  -5      335.99      357.43      6.47 o 
  -5  33  -5      178.71      132.36      4.38 o 
  -3  33  -5     4301.90     4097.56     34.91 o 
  -1  33  -5     1038.25     1027.93     11.81 o 
   1  33  -5      834.89      851.65     14.57 o 
   3  33  -5      162.11      151.98      3.51 o 
   5  33  -5     1777.54     2072.47     20.63 o 
  -4  34  -5      436.76      415.63      7.18 o 
  -2  34  -5       78.54       94.31      3.57 o 
   0  34  -5     1870.57     1927.42     23.05 o 
   2  34  -5     1509.37     1551.21     18.81 o 
   4  34  -5     2381.00     2489.91     19.15 o 
   6  34  -5      106.33      122.49      3.68 o 
  -5  35  -5      566.40      511.31     10.44 o 
  -3  35  -5      841.57      852.63     14.03 o 
  -1  35  -5      299.76      302.22      6.47 o 
   1  35  -5      766.58      827.46     17.25 o 
   3  35  -5      165.97      161.86      3.67 o 
   5  35  -5     2325.00     2442.77     32.65 o 
  -4  36  -5      390.25      381.95      6.74 o 
  -2  36  -5      559.67      542.10      9.14 o 
   0  36  -5      542.71      507.32     12.92 o 
   2  36  -5     3215.02     3328.67     22.57 o 
   4  36  -5      733.83      758.30     11.41 o 
   6  36  -5      292.65      306.52      5.61 o 
  -5  37  -5     1365.70     1265.62     20.92 o 
  -3  37  -5      582.04      585.57     10.69 o 
  -1  37  -5     6958.70     6726.80     32.84 o 
   1  37  -5     3696.14     3651.65     36.66 o 
   3  37  -5       56.31       74.39      2.51 o 
   5  37  -5      948.99     1039.84     14.23 o 
  -4  38  -5     1650.26     1434.16     13.25 o 
  -2  38  -5     1607.58     1500.21     15.22 o 
   0  38  -5     1897.47     1947.68     14.25 o 
   2  38  -5     1009.31     1013.35      9.89 o 
   4  38  -5      609.96      595.96     10.08 o 
   6  38  -5      146.92      178.24      4.08 o 
  -3  39  -5      101.54      111.42      4.58 o 
  -1  39  -5     1988.14     1960.70     17.86 o 
   1  39  -5     1930.66     2038.12     16.44 o 
   3  39  -5     5956.27     5941.15     30.66 o 
   5  39  -5      360.93      476.17     10.09 o 
  -4  40  -5      545.80      512.27      7.40 o 
  -2  40  -5      628.53      630.37      9.83 o 
   0  40  -5     1916.86     1893.10     13.57 o 
   2  40  -5     7011.15     7000.37     49.52 o 
   4  40  -5     1188.86     1284.78     14.73 o 
   6  40  -5     1467.65     1480.14     16.73 o 
  -3  41  -5     1026.75      976.20     13.43 o 
  -1  41  -5     1769.22     1706.23     16.73 o 
   1  41  -5      963.04      927.74      9.59 o 
   3  41  -5     1441.18     1445.99     12.20 o 
   5  41  -5     1981.29     2177.54     22.60 o 
  -4  42  -5      607.72      573.56      7.57 o 
  -2  42  -5     1070.11     1083.82     12.19 o 
   0  42  -5     4689.99     4555.51     23.67 o 
   2  42  -5    15443.92    15188.26     91.96 o 
   4  42  -5      994.88      988.66     12.85 o 
   6  42  -5      287.88      340.25      8.61 o 
  -3  43  -5      435.85      464.19      9.06 o 
  -1  43  -5     3111.55     2906.38     21.83 o 
   1  43  -5     3051.37     3131.07     30.60 o 
   3  43  -5      346.18      346.91      6.31 o 
   5  43  -5     1776.93     2070.51     21.59 o 
  -4  44  -5     1055.39      988.91     10.28 o 
  -2  44  -5      130.91      127.68      3.90 o 
   0  44  -5      460.51      416.51      6.81 o 
   2  44  -5     1330.91     1332.92     13.18 o 
   4  44  -5      111.41      169.88      5.28 o 
   6  44  -5     1218.99     1316.72     17.60 o 
  -3  45  -5     1872.61     1800.94     17.49 o 
  -1  45  -5      148.39      141.85      4.46 o 
   1  45  -5    11266.69    10674.12     97.24 o 
   3  45  -5      343.80      424.84      7.17 o 
   5  45  -5      986.27     1011.12     14.78 o 
  -4  46  -5      136.17      139.71      3.71 o 
  -2  46  -5     2812.63     2594.15     24.22 o 
   0  46  -5     2382.28     2238.44     15.93 o 
   2  46  -5      316.14      315.16      6.13 o 
   4  46  -5     1498.15     1532.69     14.64 o 
   6  46  -5      285.31      304.46      5.84 o 
  -3  47  -5      602.02      616.62      9.98 o 
  -1  47  -5      885.52      843.93     10.84 o 
   1  47  -5      912.24      928.67     10.28 o 
   3  47  -5     2643.39     2625.62     17.92 o 
   5  47  -5      564.39      592.66     11.01 o 
  -4  48  -5       22.53       17.26      1.21 o 
  -2  48  -5       60.47       71.55      3.49 o 
   0  48  -5     2979.56     2822.62     21.27 o 
   2  48  -5      266.77      288.94      5.93 o 
   4  48  -5      184.36      221.07      5.47 o 
   6  48  -5      733.47      700.80     11.49 o 
  -3  49  -5      788.36      772.85     10.82 o 
  -1  49  -5      679.48      646.96      9.51 o 
   1  49  -5        1.92        8.70      1.37 o 
   3  49  -5     1800.64     1943.56     15.34 o 
   5  49  -5       34.56       50.00      4.50 o 
  -4  50  -5      417.94      427.84      6.85 o 
  -2  50  -5      421.92      371.38      7.80 o 
   0  50  -5      631.32      583.34      8.23 o 
   2  50  -5     3728.91     3639.92     22.26 o 
   4  50  -5      203.23      224.83      5.46 o 
   6  50  -5      305.50      262.02      9.37 o 
  -3  51  -5      466.10      469.75      7.53 o 
  -1  51  -5     1181.26     1084.80     12.27 o 
   1  51  -5     1150.16     1190.31     13.25 o 
   3  51  -5     1090.20     1019.44     11.21 o 
   5  51  -5     1852.03     1991.72     24.41 o 
  -4  52  -5      118.44      105.61      2.76 o 
  -2  52  -5      584.69      552.32      9.35 o 
   0  52  -5       93.26       94.23      3.29 o 
   2  52  -5     1022.40      993.43     11.09 o 
   4  52  -5     1762.89     1939.08     17.04 o 
  -3  53  -5      885.64      832.75     10.02 o 
  -1  53  -5      310.47      342.04      7.84 o 
   1  53  -5      313.56      327.21      6.96 o 
   3  53  -5     2036.46     1869.99     15.09 o 
   5  53  -5     1057.41     1189.48     13.83 o 
  -4  54  -5      111.56      102.20      2.79 o 
  -2  54  -5      275.95      240.86      6.04 o 
   0  54  -5      282.44      252.37      5.40 o 
   2  54  -5     3267.18     3314.60     20.23 o 
   4  54  -5       49.04       64.94      2.89 o 
  -3  55  -5      451.14      433.28      7.97 o 
  -1  55  -5      717.04      750.56     10.86 o 
   1  55  -5      640.57      623.88      9.62 o 
   3  55  -5     1017.50     1026.77     11.05 o 
   5  55  -5      120.75      130.72      4.36 o 
  -4  56  -5      898.30      823.48     11.57 o 
  -2  56  -5      595.16      575.95      7.91 o 
   0  56  -5     1313.24     1282.86     12.97 o 
   2  56  -5     1096.15     1105.86     12.17 o 
   4  56  -5      557.98      586.93      8.36 o 
  -3  57  -5      695.77      648.86     12.32 o 
  -1  57  -5     2232.25     2073.82     17.87 o 
   1  57  -5     1912.79     1803.94     15.35 o 
   3  57  -5      317.81      308.98      5.95 o 
   5  57  -5      440.56      479.34      9.18 o 
  -4  58  -5      112.72       89.47      2.78 o 
  -2  58  -5     3236.76     3179.19     32.23 o 
   0  58  -5      562.90      599.51      8.83 o 
   2  58  -5     1714.07     1683.93     14.89 o 
   4  58  -5       96.64       90.85      3.73 o 
  -3  59  -5      224.55      219.96      7.38 o 
  -1  59  -5       65.63      102.22      3.91 o 
   1  59  -5      875.59      861.20     10.56 o 
   3  59  -5      129.79      118.89      3.87 o 
   5  59  -5       89.72      100.81      4.63 o 
  -2  60  -5     1376.90     1340.72     13.04 o 
   0  60  -5     1784.29     1745.51     15.78 o 
   2  60  -5     1492.56     1587.66     14.99 o 
   4  60  -5      856.86      909.89     11.45 o 
  -3  61  -5      708.22      691.22      9.92 o 
  -1  61  -5      380.92      394.62      7.54 o 
   1  61  -5     1299.37     1221.72     12.57 o 
   3  61  -5     1086.25     1095.73     13.01 o 
   5  61  -5        8.76       13.52      1.54 o 
  -2  62  -5     1693.96     1692.32     16.82 o 
   0  62  -5      494.29      499.19      9.03 o 
   2  62  -5     2707.63     2594.92     17.25 o 
   4  62  -5     3421.69     3494.32     28.52 o 
  -3  63  -5     1470.71     1363.55     13.70 o 
  -1  63  -5      665.18      653.90     11.55 o 
   1  63  -5      436.25      386.17      6.96 o 
   3  63  -5      278.71      327.12      7.37 o 
   5  63  -5      916.99      903.60     16.40 o 
  -2  64  -5     1270.06     1287.31     14.46 o 
   0  64  -5      219.15      216.84      6.32 o 
   2  64  -5       19.60       38.47      2.48 o 
   4  64  -5     1258.89     1271.38     12.36 o 
  -3  65  -5     1758.63     1598.22     15.74 o 
  -1  65  -5     3027.76     2846.37     23.57 o 
   1  65  -5      428.89      441.26      7.90 o 
   3  65  -5      948.75      957.65     12.25 o 
   5  65  -5     1258.11     1220.11     16.04 o 
  -2  66  -5     1198.54     1152.24     13.20 o 
   0  66  -5      559.44      517.93      9.61 o 
   2  66  -5     2446.78     2394.92     23.42 o 
   4  66  -5       69.61       79.07      2.90 o 
  -3  67  -5      392.11      334.95      6.70 o 
  -1  67  -5     1918.33     1819.97     18.33 o 
   1  67  -5      142.44      127.36      4.36 o 
   3  67  -5      468.58      484.44      9.03 o 
  -2  68  -5      608.13      569.10      9.54 o 
   0  68  -5      413.65      418.88      8.46 o 
   2  68  -5      667.33      675.53     10.21 o 
   4  68  -5      411.63      408.94      6.91 o 
  -3  69  -5      343.82      309.72      5.90 o 
  -1  69  -5      166.44      162.60      5.83 o 
   1  69  -5      193.74      222.96      5.68 o 
   3  69  -5     1036.95     1078.54     14.88 o 
  -2  70  -5      132.41      109.77      3.68 o 
   0  70  -5      665.02      642.51     10.14 o 
   2  70  -5      193.36      196.50      5.03 o 
   4  70  -5      175.71      188.27      4.80 o 
  -3  71  -5      123.14      107.08      5.98 o 
  -1  71  -5      575.20      588.78     10.66 o 
   1  71  -5     5601.43     5364.76     32.72 o 
   3  71  -5      162.60      169.67      6.38 o 
  -2  72  -5      232.83      220.46      5.39 o 
   0  72  -5       95.36       91.11      3.92 o 
   2  72  -5       87.04       94.65      3.55 o 
   4  72  -5       81.40       81.95      3.37 o 
  -1  73  -5      391.13      376.16      8.13 o 
   1  73  -5      550.70      523.91      9.93 o 
   3  73  -5      317.44      320.96      8.45 o 
  -2  74  -5      281.31      247.44      7.23 o 
   0  74  -5      417.30      408.44      8.81 o 
   2  74  -5        6.75        6.55      0.74 o 
   4  74  -5     1088.03     1005.39     38.88 o 
  -1  75  -5      396.68      385.12      7.77 o 
   1  75  -5      705.05      716.13     12.13 o 
   3  75  -5      924.26      947.71     15.54 o 
  -2  76  -5      829.05      681.94     28.53 o 
   0  76  -5     2683.76     2525.42     33.78 o 
   2  76  -5        1.80        4.84      0.87 o 
   4  76  -5     1047.54     1092.73     15.34 o 
  -1  77  -5      163.46      153.38      4.56 o 
   1  77  -5     2670.65     2673.28     22.38 o 
   3  77  -5      145.94      144.30      4.49 o 
  -2  78  -5     2151.72     1980.85    129.31 o 
   0  78  -5      752.19      738.14     19.57 o 
   2  78  -5      727.73      676.88      9.54 o 
  -1  79  -5      767.20      679.29     20.04 o 
   1  79  -5      860.50      807.67     11.68 o 
   3  79  -5       24.94       26.98      1.79 o 
   0  80  -5     1122.67     1050.60     19.70 o 
   2  80  -5      223.29      223.77      5.63 o 
  -1  81  -5      224.89      190.31     11.43 o 
   1  81  -5     1883.44     1772.33     16.16 o 
   3  81  -5      190.52      179.57      4.23 o 
   0  82  -5     1192.57     1125.60     24.25 o 
   2  82  -5     1754.46     1691.31     23.89 o 
  -1  83  -5       98.57       88.19      4.78 o 
   1  83  -5      146.71      139.64      4.47 o 
   3  83  -5      337.40      327.28      6.72 o 
   0  84  -5      367.88      335.10      8.80 o 
   2  84  -5      487.36      489.45      9.90 o 
  -1  85  -5       70.63       69.39      5.79 o 
   1  85  -5      174.02      161.51      4.90 o 
   0  86  -5      377.61      345.01      7.91 o 
   2  86  -5      140.10      119.67      4.41 o 
   1  87  -5       96.27      105.55      4.20 o 
   0  88  -5       58.71       49.71      2.64 o 
   2  88  -5     1181.34     1111.40     20.93 o 
   1  89  -5      682.32      656.56     16.25 o 
  -4   0  -4      413.79      602.40     16.64 o 
  -2   0  -4     4853.54     4625.31     68.53 o 
   0   0  -4     9684.11     9611.18    218.03 o 
   2   0  -4     6489.86     7005.50    150.13 o 
   4   0  -4     6689.47     6845.02     37.17 o 
   6   0  -4     1854.88     2068.96     19.84 o 
  -5   1  -4      596.02      554.96     11.81 o 
  -3   1  -4     2481.19     2419.96     19.03 o 
  -1   1  -4     2957.87     2899.60     33.75 o 
   1   1  -4     7325.13     6994.45     31.68 o 
   3   1  -4     1790.72     1694.06     17.50 o 
   5   1  -4     4662.06     5032.14     48.05 o 
   7   1  -4      366.90      545.07     69.07 o 
  -6   2  -4      213.68      244.78      9.91 o 
  -4   2  -4     6653.19     6407.02     74.64 o 
  -2   2  -4     1365.11     1270.27     25.37 o 
   0   2  -4     1596.12     1614.99     33.79 o 
   2   2  -4     2139.02     2171.30     14.26 o 
   4   2  -4     5850.03     6239.83     44.40 o 
   6   2  -4      699.30      839.33      9.83 o 
  -5   3  -4      446.46      386.22      9.82 o 
  -3   3  -4     2126.79     2112.20     15.15 o 
  -1   3  -4     6933.05     7091.18    172.71 o 
   1   3  -4     8493.92     8823.19     35.63 o 
   3   3  -4     2485.75     2678.23     21.96 o 
   5   3  -4       81.25      165.65     16.32 o 
   7   3  -4      406.49      433.26     39.36 o 
  -6   4  -4     3446.56     2685.32     32.69 o 
  -4   4  -4      114.49      247.84     37.61 o 
  -2   4  -4      234.76      283.28     17.71 o 
   0   4  -4     8560.87     8592.64    160.58 o 
   2   4  -4     5793.74     5999.59     58.16 o 
   4   4  -4    11433.50    11994.23     92.86 o 
   6   4  -4      429.33      588.34     22.22 o 
  -5   5  -4      162.60      156.29      6.26 o 
  -3   5  -4     5594.36     5161.75     38.87 o 
  -1   5  -4     6468.62     6182.24    163.95 o 
   1   5  -4     8679.75     9034.06     43.13 o 
   3   5  -4     6080.29     6438.63     34.11 o 
   5   5  -4     3751.79     4089.46     38.70 o 
   7   5  -4     2467.20     2763.99     21.85 o 
  -6   6  -4      141.93      149.35      7.79 o 
  -4   6  -4     3199.30     2987.68     27.46 o 
  -2   6  -4     6414.64     6366.45     65.91 o 
   0   6  -4    13017.95    12542.47    191.41 o 
   2   6  -4      692.96      755.20      9.46 o 
   4   6  -4      511.57      588.75      9.94 o 
   6   6  -4     1339.90     1556.21     21.46 o 
  -5   7  -4      159.01      188.39      7.75 o 
  -3   7  -4     1086.18     1101.15     11.41 o 
  -1   7  -4      721.41      744.36     41.33 o 
   1   7  -4      255.07      263.09      9.50 o 
   3   7  -4      107.38       98.03      4.88 o 
   5   7  -4      601.34      683.06      8.75 o 
   7   7  -4      351.37      335.84     37.14 o 
  -6   8  -4      315.58      252.72      9.94 o 
  -4   8  -4      806.41      846.47     13.66 o 
  -2   8  -4     1105.83     1175.89     20.24 o 
   0   8  -4     3838.46     3883.10     37.68 o 
   2   8  -4      401.61      398.34      6.46 o 
   4   8  -4     1600.16     1698.87     13.24 o 
   6   8  -4     1157.10     1370.45     15.42 o 
  -5   9  -4     1932.13     1737.58     18.43 o 
  -3   9  -4     2601.85     2383.23     22.33 o 
  -1   9  -4     3116.71     3155.26     62.62 o 
   1   9  -4     7164.90     7118.63     32.28 o 
   3   9  -4     1201.10     1040.36     13.83 o 
   5   9  -4     1557.81     1650.76     12.42 o 
   7   9  -4      150.12      186.53     16.06 o 
  -4  10  -4      962.38      868.73     13.84 o 
  -2  10  -4     4354.10     4397.15     44.37 o 
   0  10  -4       54.98       96.73      5.07 o 
   2  10  -4     1462.46     1462.65     12.39 o 
   4  10  -4     1089.54     1111.72     10.00 o 
   6  10  -4      673.54      946.08     38.06 o 
  -5  11  -4      783.48      729.55     16.15 o 
  -3  11  -4     2111.28     1960.67     15.81 o 
  -1  11  -4      617.69      617.22     12.44 o 
   1  11  -4    15508.08    15640.45     67.06 o 
   3  11  -4     1237.33     1369.52     14.21 o 
   5  11  -4      640.50      740.65      9.65 o 
   7  11  -4     1522.62     1708.41     50.30 o 
  -4  12  -4     1132.49     1041.54     15.18 o 
  -2  12  -4     1385.47     1414.72     22.45 o 
   0  12  -4     5971.03     6209.25     39.48 o 
   2  12  -4     2829.56     2880.56     18.74 o 
   4  12  -4      390.18      429.22      5.73 o 
   6  12  -4      980.12     1177.65     25.94 o 
  -5  13  -4       28.80       63.80      8.87 o 
  -3  13  -4     1509.38     1538.34     13.06 o 
  -1  13  -4     2093.22     1903.27     22.01 o 
   1  13  -4     8323.43     8205.29     40.78 o 
   3  13  -4     2410.48     2583.96     19.74 o 
   5  13  -4     4147.26     4481.56     29.04 o 
   7  13  -4      657.31      701.53     23.81 o 
  -4  14  -4     5349.67     4983.70     43.20 o 
  -2  14  -4     1365.97     1304.99     23.74 o 
   0  14  -4     1108.73     1161.14     17.60 o 
   2  14  -4     5161.02     5170.84     41.25 o 
   4  14  -4     2226.56     2320.31     18.30 o 
   6  14  -4     1997.65     2155.57     16.60 o 
  -5  15  -4     2466.99     2257.94     22.96 o 
  -3  15  -4      730.48      722.85      9.42 o 
  -1  15  -4      695.03      664.40     13.35 o 
   1  15  -4    16486.95    16322.08     65.83 o 
   3  15  -4     1052.67     1160.35     13.40 o 
   5  15  -4     5491.63     5982.11     45.10 o 
   7  15  -4      269.65      402.74     10.35 o 
  -4  16  -4      878.31      887.00     17.18 o 
  -2  16  -4     1964.97     1781.12     30.87 o 
   0  16  -4     1971.06     1904.58     18.49 o 
   2  16  -4     3355.43     3397.66     39.73 o 
   4  16  -4     1128.99     1175.59      8.63 o 
   6  16  -4      228.02      392.81     47.70 o 
  -5  17  -4      190.24      213.49     11.38 o 
  -3  17  -4     1433.98     1325.22     13.72 o 
  -1  17  -4     4019.82     3652.25     25.42 o 
   1  17  -4    11184.60    10920.10     55.79 o 
   3  17  -4     1873.14     2032.28     17.93 o 
   5  17  -4      247.70      327.72      6.46 o 
   7  17  -4      204.61      242.53      7.78 o 
  -4  18  -4     1347.94     1288.08     15.66 o 
  -2  18  -4     1249.36     1322.83     18.51 o 
   0  18  -4    11828.98    10922.25     49.86 o 
   2  18  -4      425.95      469.44      7.10 o 
   4  18  -4      521.83      598.84      6.04 o 
   6  18  -4     3521.33     3995.71     35.90 o 
  -5  19  -4      166.94      141.28      4.77 o 
  -3  19  -4     4725.18     4287.06     33.28 o 
  -1  19  -4     4298.08     4245.81     27.89 o 
   1  19  -4     2495.55     2359.20     17.53 o 
   3  19  -4     4113.06     4398.61     29.26 o 
   5  19  -4      447.73      457.53      7.25 o 
   7  19  -4     1102.28     1206.60     16.32 o 
  -4  20  -4      464.35      394.49      8.65 o 
  -2  20  -4      701.34      629.93     12.77 o 
   0  20  -4      560.10      627.24     12.03 o 
   2  20  -4     4299.49     4239.15     55.63 o 
   4  20  -4     2711.34     2733.69     19.95 o 
   6  20  -4     1105.14     1304.72     12.71 o 
  -5  21  -4      184.13      184.87      5.40 o 
  -3  21  -4      586.25      564.49      9.12 o 
  -1  21  -4     5801.06     5605.30     37.16 o 
   1  21  -4     5648.91     5316.86     29.02 o 
   3  21  -4     3156.14     3062.55     30.64 o 
   5  21  -4     2322.88     2404.65     16.65 o 
   7  21  -4       93.10      106.07      4.97 o 
  -4  22  -4      872.22      798.92     11.48 o 
  -2  22  -4     4323.09     4525.36     34.80 o 
   0  22  -4     6688.73     6387.23     33.33 o 
   2  22  -4     1793.03     1637.83     31.59 o 
   4  22  -4      106.10      117.64      3.20 o 
   6  22  -4      867.93     1044.80     10.64 o 
  -5  23  -4       60.50       60.55      3.04 o 
  -3  23  -4     2643.83     2409.02     19.26 o 
  -1  23  -4     3300.34     3117.16     22.46 o 
   1  23  -4      436.97      519.31      8.44 o 
   3  23  -4     1299.16     1345.51     20.66 o 
   5  23  -4     1780.06     1879.79     15.48 o 
   7  23  -4       27.33       23.95      3.71 o 
  -4  24  -4      512.17      521.21      9.25 o 
  -2  24  -4     1557.42     1470.54     19.60 o 
   0  24  -4     6045.45     5928.00     43.44 o 
   2  24  -4     4154.51     4235.25     40.42 o 
   4  24  -4     1861.24     1895.12     13.97 o 
   6  24  -4      219.57      267.93      5.04 o 
  -5  25  -4      518.24      507.30      8.42 o 
  -3  25  -4     1337.09     1228.72     13.82 o 
  -1  25  -4     1084.82     1129.05     13.68 o 
   1  25  -4    16020.97    16097.66     88.46 o 
   3  25  -4     1792.04     1797.39     24.34 o 
   5  25  -4     1084.61     1215.61     13.12 o 
   7  25  -4      198.16      207.03      6.25 o 
  -4  26  -4     3130.22     2819.77     20.13 o 
  -2  26  -4     2927.26     2941.78     35.83 o 
   0  26  -4     1882.67     2010.57     13.02 o 
   2  26  -4      529.16      573.92     12.43 o 
   4  26  -4      721.96      809.30      7.75 o 
   6  26  -4       80.57      113.68      5.11 o 
  -5  27  -4      113.71      111.42      3.87 o 
  -3  27  -4      900.89      847.70     12.16 o 
  -1  27  -4      209.34      204.50      5.84 o 
   1  27  -4     3073.18     3325.71     21.73 o 
   3  27  -4     1447.99     1363.43     21.66 o 
   5  27  -4     3421.60     3616.67     22.97 o 
   7  27  -4      236.55      247.11      9.03 o 
  -4  28  -4      575.49      528.27      8.65 o 
  -2  28  -4      833.26      847.34     15.36 o 
   0  28  -4     2336.88     2495.17     16.98 o 
   2  28  -4     1689.94     1929.59     20.49 o 
   4  28  -4     1613.20     1610.52     11.38 o 
   6  28  -4      674.49      741.20     12.86 o 
  -5  29  -4       57.53       64.12      2.87 o 
  -3  29  -4     1430.57     1408.89     14.86 o 
  -1  29  -4     1855.39     1671.39     15.68 o 
   1  29  -4     1171.86      991.83     11.98 o 
   3  29  -4      606.52      633.14     12.60 o 
   5  29  -4     3065.11     3318.12     22.70 o 
  -4  30  -4     1465.12     1291.22     14.54 o 
  -2  30  -4     1183.02     1102.90     13.65 o 
   0  30  -4       76.33       73.50      2.81 o 
   2  30  -4     1328.43     1234.39     16.77 o 
   4  30  -4      773.17      782.03      7.99 o 
   6  30  -4      105.09      123.68      4.13 o 
  -5  31  -4      724.91      638.20      8.84 o 
  -3  31  -4     1080.60     1049.20     12.12 o 
  -1  31  -4     3485.33     3707.97     24.07 o 
   1  31  -4     4968.15     4878.56     31.59 o 
   3  31  -4        6.81       20.97      2.57 o 
   5  31  -4     1951.72     2140.26     18.09 o 
  -4  32  -4      368.62      358.54      8.32 o 
  -2  32  -4      559.76      587.09      7.60 o 
   0  32  -4      733.50      691.25      8.76 o 
   2  32  -4     2877.49     2957.86     26.63 o 
   4  32  -4     1971.73     1936.34     12.68 o 
   6  32  -4       28.78       51.18      2.90 o 
  -5  33  -4      476.44      434.39      8.05 o 
  -3  33  -4     3607.93     3447.55     22.01 o 
  -1  33  -4      724.72      721.66     11.95 o 
   1  33  -4     2714.87     2772.12     24.88 o 
   3  33  -4     4931.26     5144.31     49.65 o 
   5  33  -4      105.81      127.38      4.07 o 
  -4  34  -4     3962.59     3587.52     30.58 o 
  -2  34  -4     5373.37     5222.36     48.45 o 
   0  34  -4     7997.86     8112.88     60.61 o 
   2  34  -4      108.22      126.22      6.52 o 
   4  34  -4     2027.80     2068.86     14.14 o 
   6  34  -4     1903.63     2223.55     27.80 o 
  -5  35  -4      134.17      115.78      3.74 o 
  -3  35  -4     1030.81      986.91     12.38 o 
  -1  35  -4     1965.47     1792.45     19.09 o 
   1  35  -4      128.89      179.20      8.74 o 
   3  35  -4     1352.13     1353.30     10.65 o 
   5  35  -4      575.24      627.54      8.92 o 
  -4  36  -4      537.04      463.60      9.98 o 
  -2  36  -4     3521.42     3299.71     27.00 o 
   0  36  -4      507.80      506.55      9.21 o 
   2  36  -4     3437.74     3694.14     31.15 o 
   4  36  -4     3735.64     3807.73     22.57 o 
   6  36  -4       42.09       59.76      3.05 o 
  -5  37  -4      964.79      886.92      9.98 o 
  -3  37  -4     2458.03     2162.60     20.20 o 
  -1  37  -4     4346.79     4397.91     30.09 o 
   1  37  -4     6854.37     6770.67     59.80 o 
   3  37  -4     5463.39     5687.50     24.52 o 
   5  37  -4      964.73     1120.16     15.08 o 
  -4  38  -4      304.85      272.98      7.51 o 
  -2  38  -4     1034.15      983.06     11.18 o 
   0  38  -4     4228.37     4246.86     29.84 o 
   2  38  -4     2753.52     2680.36     27.09 o 
   4  38  -4     5749.41     5638.51     36.14 o 
   6  38  -4     1130.15     1309.70     16.45 o 
  -5  39  -4      229.00      235.92      4.96 o 
  -3  39  -4      811.46      724.14     11.45 o 
  -1  39  -4     4827.85     4597.45     31.05 o 
   1  39  -4      318.01      379.50      9.86 o 
   3  39  -4     3453.65     3438.14     19.22 o 
   5  39  -4     1296.05     1356.99     15.58 o 
  -4  40  -4     2151.82     1998.81     21.83 o 
  -2  40  -4     2190.91     1961.41     15.79 o 
   0  40  -4      986.72     1035.78     14.45 o 
   2  40  -4      131.82      136.43      6.17 o 
   4  40  -4     2417.48     2809.74     18.45 o 
   6  40  -4      174.06      214.41      5.18 o 
  -5  41  -4      239.18      223.79      4.62 o 
  -3  41  -4     1264.88     1177.44     18.10 o 
  -1  41  -4      918.42      880.33     15.78 o 
   1  41  -4    12824.08    12755.48     66.48 o 
   3  41  -4      620.39      658.48      8.50 o 
   5  41  -4      651.55      695.64     11.86 o 
  -4  42  -4      837.52      761.12     13.07 o 
  -2  42  -4     1016.97      983.96     11.93 o 
   0  42  -4      147.90      150.43      5.60 o 
   2  42  -4      504.57      461.94     11.72 o 
   4  42  -4      499.51      462.69      7.78 o 
   6  42  -4      716.09      744.54      9.25 o 
  -5  43  -4     1021.52      858.91      8.58 o 
  -3  43  -4     3814.87     3371.13     28.69 o 
  -1  43  -4     2004.71     2009.83     17.30 o 
   1  43  -4     4227.89     4420.72     34.94 o 
   3  43  -4     5526.50     5510.49     28.38 o 
   5  43  -4       91.17      114.46      4.71 o 
  -4  44  -4      385.75      358.83      8.68 o 
  -2  44  -4     1258.21     1164.04     11.69 o 
   0  44  -4      222.11      247.20      7.30 o 
   2  44  -4     2736.56     2788.72     21.91 o 
   4  44  -4     1190.83     1148.79     14.03 o 
   6  44  -4       59.73       72.77      2.77 o 
  -5  45  -4       30.78       31.35      1.56 o 
  -3  45  -4     2022.99     1978.94     19.72 o 
  -1  45  -4     2514.26     2379.80     16.64 o 
   1  45  -4     1316.10     1293.02     19.19 o 
   3  45  -4     1502.09     1405.81     12.64 o 
   5  45  -4      325.91      345.95      8.05 o 
  -4  46  -4      523.54      461.20      9.82 o 
  -2  46  -4      512.29      507.27      7.39 o 
   0  46  -4     2184.75     2198.77     25.44 o 
   2  46  -4     4752.23     4773.69     29.25 o 
   4  46  -4     2437.15     2302.77     19.84 o 
   6  46  -4      419.50      419.30      6.99 o 
  -5  47  -4      127.23      127.31      3.28 o 
  -3  47  -4      208.18      208.62      5.57 o 
  -1  47  -4     5498.65     5109.84     40.21 o 
   1  47  -4     2800.17     2932.61     28.81 o 
   3  47  -4      729.30      814.13     10.72 o 
   5  47  -4     1829.69     1840.60     19.57 o 
  -4  48  -4      869.27      813.94     12.57 o 
  -2  48  -4      342.42      313.75      5.83 o 
   0  48  -4      101.60       78.82      3.20 o 
   2  48  -4     3016.49     3138.07     24.06 o 
   4  48  -4     1570.32     1723.53     17.08 o 
   6  48  -4      211.77      230.06      4.90 o 
  -5  49  -4     1425.31     1190.19     12.04 o 
  -3  49  -4     1422.96     1252.98     16.34 o 
  -1  49  -4     1156.19     1152.72     10.48 o 
   1  49  -4     1201.53     1246.01     11.43 o 
   3  49  -4     1026.16     1075.42     14.64 o 
   5  49  -4      197.94      205.27      6.68 o 
  -4  50  -4      538.23      495.29      9.46 o 
  -2  50  -4      339.25      326.50      5.93 o 
   0  50  -4     1792.50     1607.48     12.54 o 
   2  50  -4     2607.03     2703.03     30.40 o 
   4  50  -4      162.94      212.64      5.93 o 
   6  50  -4     1239.53     1277.44     13.97 o 
  -3  51  -4     1062.62      990.59      9.81 o 
  -1  51  -4     1070.81      981.34      9.70 o 
   1  51  -4     1333.11     1239.70     12.13 o 
   3  51  -4     1466.33     1445.69     17.06 o 
   5  51  -4       70.87       90.13      4.27 o 
  -4  52  -4      389.70      353.62      7.05 o 
  -2  52  -4     5374.91     4975.11     30.38 o 
   0  52  -4      739.10      730.11      8.49 o 
   2  52  -4      470.96      473.61      7.33 o 
   4  52  -4     1074.24     1168.10     13.77 o 
   6  52  -4     1022.89     1064.80     11.92 o 
  -3  53  -4      996.21      932.64      9.85 o 
  -1  53  -4     1592.41     1494.77     12.65 o 
   1  53  -4     3761.82     3700.54     34.58 o 
   3  53  -4      956.05     1072.59     14.74 o 
   5  53  -4      971.70     1064.80     14.24 o 
  -4  54  -4     2553.73     2312.04     33.56 o 
  -2  54  -4      640.36      654.08      9.20 o 
   0  54  -4     1320.87     1332.83     13.81 o 
   2  54  -4    10182.58    10094.56     54.44 o 
   4  54  -4     1605.27     1709.86     17.51 o 
   6  54  -4      847.81      824.05     13.45 o 
  -3  55  -4      633.40      585.49      8.94 o 
  -1  55  -4      611.61      568.58      8.28 o 
   1  55  -4      388.95      370.80      6.20 o 
   3  55  -4     1119.23     1170.74     16.58 o 
   5  55  -4     1912.17     2047.82     23.36 o 
  -4  56  -4       44.02       41.93      2.19 o 
  -2  56  -4     2866.40     2658.77     28.39 o 
   0  56  -4       62.65       75.61      2.90 o 
   2  56  -4     2160.08     2277.28     18.35 o 
   4  56  -4      794.18      837.49     12.00 o 
  -3  57  -4     1248.04     1164.76     13.12 o 
  -1  57  -4     3991.68     3760.29     22.52 o 
   1  57  -4     4699.63     4585.72     42.65 o 
   3  57  -4     2485.48     2387.78     23.55 o 
   5  57  -4      579.30      617.91      9.92 o 
  -4  58  -4      276.40      242.83      5.05 o 
  -2  58  -4     1153.87     1082.26     12.27 o 
   0  58  -4       17.55       18.55      1.95 o 
   2  58  -4      654.94      637.71      9.71 o 
   4  58  -4      573.04      564.24     10.72 o 
  -3  59  -4     1429.95     1375.17     13.78 o 
  -1  59  -4     2843.49     2594.55     18.71 o 
   1  59  -4     2164.88     2151.70     17.14 o 
   3  59  -4     1275.72     1404.92     16.18 o 
   5  59  -4      445.25      461.57      8.35 o 
  -4  60  -4      354.12      309.69      6.47 o 
  -2  60  -4     2999.14     2803.50     30.39 o 
   0  60  -4     1571.62     1434.91     12.90 o 
   2  60  -4     2152.88     2080.84     17.53 o 
   4  60  -4       95.89      128.67      5.00 o 
  -3  61  -4      749.52      670.47     10.15 o 
  -1  61  -4     4169.91     3924.23     25.90 o 
   1  61  -4     3795.20     3629.91     23.25 o 
   3  61  -4      119.93      148.72      5.16 o 
   5  61  -4      575.24      606.68      8.99 o 
  -4  62  -4      172.69      140.49      3.96 o 
  -2  62  -4        9.00       12.14      3.59 o 
   0  62  -4      477.12      476.95      7.43 o 
   2  62  -4     1987.41     1982.64     18.55 o 
   4  62  -4      552.62      564.99      9.17 o 
  -3  63  -4      826.72      808.02     14.12 o 
  -1  63  -4     4066.01     3729.80     23.65 o 
   1  63  -4     1251.58     1172.86     12.85 o 
   3  63  -4      330.86      315.50      7.39 o 
   5  63  -4      769.01      822.22     10.50 o 
  -4  64  -4      274.35      252.65      5.46 o 
  -2  64  -4      555.15      495.65      9.18 o 
   0  64  -4     4264.09     4178.27     24.73 o 
   2  64  -4      815.79      828.08     11.89 o 
   4  64  -4      401.80      433.82      7.73 o 
  -3  65  -4     1882.82     1763.14     37.25 o 
  -1  65  -4     2398.39     2278.32     20.56 o 
   1  65  -4      705.98      709.82     11.32 o 
   3  65  -4     1360.58     1328.39     16.55 o 
   5  65  -4      179.45      168.80      4.82 o 
  -4  66  -4      238.95      226.08      4.67 o 
  -2  66  -4      361.97      378.21      8.51 o 
   0  66  -4     4443.13     4165.63     25.20 o 
   2  66  -4       76.33       65.33      3.29 o 
   4  66  -4       98.48      107.10      4.13 o 
  -3  67  -4      591.94      538.83     11.61 o 
  -1  67  -4      154.59      177.43      5.66 o 
   1  67  -4     2497.45     2457.87     20.93 o 
   3  67  -4      290.70      331.64      7.56 o 
   5  67  -4      719.12      710.63     12.08 o 
  -2  68  -4     2065.61     2043.55     25.23 o 
   0  68  -4      272.92      269.05      6.12 o 
   2  68  -4     1267.76     1189.13     13.91 o 
   4  68  -4     1589.03     1661.49     14.37 o 
  -3  69  -4      157.35      149.45      4.01 o 
  -1  69  -4     3241.30     3034.45     43.42 o 
   1  69  -4      713.38      780.78     12.44 o 
   3  69  -4      401.92      449.09      8.52 o 
   5  69  -4      695.16      734.07     19.78 o 
  -2  70  -4      367.13      362.65      7.75 o 
   0  70  -4     1077.21     1085.05     13.07 o 
   2  70  -4     1105.40     1102.13     13.12 o 
   4  70  -4     1154.32     1137.66     12.67 o 
  -3  71  -4      168.74      160.26      5.19 o 
  -1  71  -4     1038.09     1012.68     13.70 o 
   1  71  -4      640.36      670.92     12.36 o 
   3  71  -4      794.70      787.28     10.87 o 
  -2  72  -4        9.89       10.61      1.15 o 
   0  72  -4      349.04      368.81      7.47 o 
   2  72  -4      427.31      492.94      8.58 o 
   4  72  -4      824.40      825.06     10.17 o 
  -3  73  -4      700.60      703.32     10.19 o 
  -1  73  -4      842.83      830.93     11.26 o 
   1  73  -4     1200.96     1173.73     14.60 o 
   3  73  -4     1709.92     1758.40     15.66 o 
  -2  74  -4      158.21      172.33      4.49 o 
   0  74  -4      718.78      743.11     11.02 o 
   2  74  -4       98.81      102.96      4.14 o 
   4  74  -4       59.69       57.74      2.36 o 
  -3  75  -4      526.09      466.47      8.84 o 
  -1  75  -4      857.77      825.64     11.63 o 
   1  75  -4      607.58      605.44     10.25 o 
   3  75  -4     1081.10     1092.61     12.11 o 
  -2  76  -4      269.54      266.10      5.26 o 
   0  76  -4      183.71      169.52      4.75 o 
   2  76  -4      226.89      228.01      6.47 o 
   4  76  -4      695.45      667.79      9.62 o 
  -3  77  -4      206.47      205.91      6.55 o 
  -1  77  -4       56.50       75.53      5.14 o 
   1  77  -4     1627.73     1674.12     16.41 o 
   3  77  -4      517.67      492.86      8.93 o 
  -2  78  -4       35.62       40.20      2.23 o 
   0  78  -4      219.46      204.26      5.44 o 
   2  78  -4     1085.28     1058.05     14.63 o 
   4  78  -4        9.19       11.32      1.77 o 
  -1  79  -4     2742.53     2638.92     30.70 o 
   1  79  -4      190.80      187.66      5.29 o 
   3  79  -4      578.62      598.62     15.17 o 
  -2  80  -4      241.76      229.75      5.90 o 
   0  80  -4       25.01       29.70      2.33 o 
   2  80  -4       35.32       56.61      3.24 o 
   4  80  -4     1373.61     1312.38     36.72 o 
  -1  81  -4     1804.26     1714.56     20.72 o 
   1  81  -4     1118.99     1097.60     14.17 o 
   3  81  -4      115.29      124.95      4.61 o 
  -2  82  -4      596.40      529.66      8.08 o 
   0  82  -4      852.31      821.48     11.66 o 
   2  82  -4      151.43      156.03      4.69 o 
  -1  83  -4       43.17       44.89      3.45 o 
   1  83  -4      363.38      386.90      8.36 o 
   3  83  -4     1062.89     1016.43     18.93 o 
  -2  84  -4      473.54      449.53     10.05 o 
   0  84  -4       41.46       58.02      2.88 o 
   2  84  -4      278.75      253.58      5.59 o 
  -1  85  -4      162.15      160.00     10.06 o 
   1  85  -4      406.63      397.27      7.97 o 
   3  85  -4       34.75       43.34      2.33 o 
   0  86  -4     1160.85     1124.61     30.26 o 
   2  86  -4      222.18      203.14      4.62 o 
  -1  87  -4      220.61      201.45      8.64 o 
   1  87  -4      554.71      542.05      8.67 o 
   3  87  -4      103.80      103.97      3.77 o 
   0  88  -4      609.41      569.80     17.29 o 
   2  88  -4      474.37      477.11     10.41 o 
  -1  89  -4      673.94      643.55     14.04 o 
   1  89  -4      727.48      653.73      8.67 o 
   0  90  -4     1232.96     1113.60     18.48 o 
   2  90  -4     1721.65     1727.69     16.14 o 
  -1  91  -4      346.53      295.90     10.26 o 
   1  91  -4      446.27      449.85      8.91 o 
   0  92  -4      210.76      202.34      7.00 o 
   2  92  -4      798.65      747.95     17.04 o 
   1  93  -4     1567.70     1455.07     16.95 o 
  -5   1  -3      955.42      936.72     13.44 o 
  -3   1  -3     2070.19     1933.49     31.53 o 
  -1   1  -3     8366.50     8451.76     54.44 o 
   1   1  -3     6019.89     5916.98     29.20 o 
   3   1  -3     1700.52     1838.05     20.76 o 
   5   1  -3     2042.78     2289.83     23.00 o 
   7   1  -3      927.65     1123.03     18.86 o 
  -6   2  -3      392.40      362.93     11.85 o 
  -4   2  -3     1711.66     1634.27     15.66 o 
  -2   2  -3     3120.95     3098.88     24.09 o 
   0   2  -3      446.67      498.08      6.80 o 
   2   2  -3      626.51      579.31     13.80 o 
   4   2  -3     2248.50     2394.61     23.21 o 
   6   2  -3      273.79      394.04     13.39 o 
  -5   3  -3      737.78      759.60     13.20 o 
  -3   3  -3     4614.36     4487.08     45.83 o 
  -1   3  -3     2378.39     2359.95     19.34 o 
   1   3  -3     2335.75     2179.14     10.29 o 
   3   3  -3     1106.90     1116.86     17.03 o 
   5   3  -3     2116.62     2335.04     25.96 o 
   7   3  -3      895.96      975.68     14.18 o 
  -6   4  -3      384.54      403.26     12.39 o 
  -4   4  -3     1084.82     1071.50     13.55 o 
  -2   4  -3      232.55      294.57      7.21 o 
   0   4  -3    13835.62    12743.91     38.69 o 
   2   4  -3    15129.88    15252.18    100.76 o 
   4   4  -3      244.53      294.76      8.14 o 
   6   4  -3      486.81      666.42     31.34 o 
  -5   5  -3     1018.91      843.41     14.51 o 
  -3   5  -3     2987.28     2810.02     29.89 o 
  -1   5  -3     5234.65     5140.97     41.43 o 
   1   5  -3     4376.06     4084.77     23.00 o 
   3   5  -3     4104.81     4287.88     33.24 o 
   5   5  -3     3375.30     3620.10     28.11 o 
   7   5  -3     1976.03     2213.46     18.91 o 
  -6   6  -3     1417.56     1264.50     21.73 o 
  -4   6  -3      234.85      203.67      5.49 o 
  -2   6  -3      107.70      134.75      7.11 o 
   0   6  -3     1834.25     1589.81     13.77 o 
   2   6  -3      568.24      500.72      6.78 o 
   4   6  -3      884.46      947.75     14.58 o 
   6   6  -3      695.97      882.88     27.58 o 
  -5   7  -3      324.19      291.48      8.21 o 
  -3   7  -3      120.61      122.74      9.12 o 
  -1   7  -3     9389.51     9196.13    126.68 o 
   1   7  -3      389.50      414.80      5.35 o 
   3   7  -3     1396.08     1219.39     12.73 o 
   5   7  -3     1373.75     1547.37     14.53 o 
   7   7  -3      296.45      565.66     90.65 o 
  -6   8  -3       30.91      105.05      7.17 o 
  -4   8  -3     1705.54     1522.62     15.80 o 
  -2   8  -3     2907.74     2980.80     29.77 o 
   0   8  -3     4582.92     4363.67     79.94 o 
   2   8  -3     1657.31     1711.73     12.69 o 
   4   8  -3     3315.36     3460.01     33.12 o 
   6   8  -3     1266.05     1396.14     14.93 o 
  -5   9  -3      436.18      443.52     11.25 o 
  -3   9  -3     2883.15     2714.73     29.49 o 
  -1   9  -3     2269.54     2117.62     18.37 o 
   1   9  -3      291.53      274.85      4.69 o 
   3   9  -3     1917.90     1947.79     20.79 o 
   5   9  -3     1684.77     1892.12     14.45 o 
   7   9  -3      445.24      544.15     16.59 o 
  -6  10  -3     1037.14      971.68     19.71 o 
  -4  10  -3      105.40      134.18      7.59 o 
  -2  10  -3     2801.76     2451.14     28.91 o 
   0  10  -3     3800.24     3514.23     48.64 o 
   2  10  -3       41.27       56.27      2.31 o 
   4  10  -3     5315.60     5361.49     50.79 o 
   6  10  -3      896.11     1047.87     23.76 o 
  -5  11  -3      310.57      339.93      9.80 o 
  -3  11  -3     1739.67     1746.97     23.68 o 
  -1  11  -3     1400.27     1448.66     12.95 o 
   1  11  -3     5731.94     5264.47     31.49 o 
   3  11  -3     1286.76     1493.14     14.31 o 
   5  11  -3     1892.26     1995.79     14.82 o 
   7  11  -3     1121.24     1212.29     23.13 o 
  -6  12  -3     2557.21     2237.51     24.54 o 
  -4  12  -3     1561.63     1405.23     14.48 o 
  -2  12  -3     2109.22     2045.14     24.85 o 
   0  12  -3      205.61      180.55      3.43 o 
   2  12  -3     4453.88     4481.60     61.17 o 
   4  12  -3      692.84      769.72     16.17 o 
   6  12  -3       37.49       46.66      2.52 o 
  -5  13  -3      889.62      821.27     13.66 o 
  -3  13  -3     2250.03     2194.36     26.68 o 
  -1  13  -3     8661.24     8533.90     34.86 o 
   1  13  -3     3817.47     3717.46     29.11 o 
   3  13  -3     3196.59     3496.76     41.09 o 
   5  13  -3     5136.76     5626.96     23.72 o 
   7  13  -3      493.53      630.67     31.85 o 
  -6  14  -3       34.22       57.23      5.33 o 
  -4  14  -3      693.03      655.15     10.60 o 
  -2  14  -3     5344.67     5358.39     36.19 o 
   0  14  -3     2524.71     2416.95     38.17 o 
   2  14  -3     1150.14     1284.86     12.72 o 
   4  14  -3      753.63      743.50     14.31 o 
   6  14  -3       21.26       43.07      4.33 o 
  -5  15  -3      132.03      156.84      7.03 o 
  -3  15  -3     2032.23     1963.37     33.68 o 
  -1  15  -3    16165.40    15929.91     46.57 o 
   1  15  -3      345.99      422.73      4.72 o 
   3  15  -3     1857.15     1949.81     17.25 o 
   5  15  -3     4952.60     5372.09     30.01 o 
   7  15  -3     1175.64     1376.40     18.56 o 
  -6  16  -3      181.68      195.61      6.44 o 
  -4  16  -3     1901.22     1761.38     16.28 o 
  -2  16  -3     6217.03     6504.01     59.61 o 
   0  16  -3     6754.89     6529.70     66.79 o 
   2  16  -3     2917.66     2893.33     36.51 o 
   4  16  -3     1234.98     1322.30     27.15 o 
   6  16  -3      427.84      486.91      6.14 o 
  -5  17  -3     1193.77     1128.85     21.38 o 
  -3  17  -3       21.47       25.87      2.90 o 
  -1  17  -3    14965.96    14680.93     39.76 o 
   1  17  -3     1028.33      880.49      9.59 o 
   3  17  -3      716.99      798.28     10.76 o 
   5  17  -3       59.33      100.23      3.25 o 
   7  17  -3      153.03      179.30      6.99 o 
  -6  18  -3      428.24      409.20      9.02 o 
  -4  18  -3      478.77      431.38      7.23 o 
  -2  18  -3     3988.28     4110.34     38.90 o 
   0  18  -3     7673.10     7458.85     65.55 o 
   2  18  -3     2706.75     3261.30     33.69 o 
   4  18  -3      517.95      491.30     11.08 o 
   6  18  -3      187.45      230.38      6.10 o 
  -5  19  -3      840.12      785.23     17.75 o 
  -3  19  -3      454.75      387.89     10.80 o 
  -1  19  -3    20458.18    20310.69     95.87 o 
   1  19  -3     6323.98     6391.37     31.18 o 
   3  19  -3     3121.84     3451.07     29.44 o 
   5  19  -3     1444.35     1531.17     12.48 o 
   7  19  -3      469.21      531.48      9.94 o 
  -6  20  -3      549.39      495.97      8.20 o 
  -4  20  -3     1835.70     1749.14     15.41 o 
  -2  20  -3     2391.21     2655.32     38.25 o 
   0  20  -3      591.04      666.80      7.23 o 
   2  20  -3    12954.68    13947.67     89.60 o 
   4  20  -3      232.64      221.73      4.24 o 
   6  20  -3      880.51      967.18      9.37 o 
  -5  21  -3      898.80      845.19     18.26 o 
  -3  21  -3     2238.70     2087.35     22.07 o 
  -1  21  -3     1640.24     1668.10     14.42 o 
   1  21  -3      226.18      245.97      4.24 o 
   3  21  -3      893.97      899.29     11.77 o 
   5  21  -3      817.01      877.86      9.97 o 
   7  21  -3     1669.96     1820.96     34.34 o 
  -6  22  -3     3181.99     2862.55     27.02 o 
  -4  22  -3      364.18      365.83      7.61 o 
  -2  22  -3     1226.55     1297.64     13.65 o 
   0  22  -3     3483.42     3399.37     34.78 o 
   2  22  -3    15034.99    15715.04     58.88 o 
   4  22  -3      733.35      765.37      7.28 o 
   6  22  -3      246.49      327.86      7.55 o 
  -5  23  -3      223.43      204.71      7.85 o 
  -3  23  -3      986.42      988.92     13.19 o 
  -1  23  -3    20362.42    19925.85     63.21 o 
   1  23  -3     6621.14     6497.57     26.94 o 
   3  23  -3     6242.88     6425.08     47.94 o 
   5  23  -3      121.46      173.98      4.69 o 
   7  23  -3      181.53      254.86      6.64 o 
  -6  24  -3      249.79      266.91      6.08 o 
  -4  24  -3     2895.94     2704.86     25.34 o 
  -2  24  -3      682.55      706.62     12.05 o 
   0  24  -3     5768.81     5632.56     41.41 o 
   2  24  -3    18705.66    19887.88    173.57 o 
   4  24  -3     1765.29     1886.66     12.57 o 
   6  24  -3     2388.59     2800.05     29.35 o 
  -5  25  -3     1688.99     1428.84     20.54 o 
  -3  25  -3     1412.75     1309.68     15.38 o 
  -1  25  -3     2426.71     2617.24     18.52 o 
   1  25  -3     7521.18     7240.96     65.60 o 
   3  25  -3      604.72      645.18     11.86 o 
   5  25  -3      483.61      591.06      8.25 o 
   7  25  -3      577.88      649.76      9.99 o 
  -6  26  -3      782.43      638.31     13.35 o 
  -4  26  -3     1938.48     1810.00     15.98 o 
  -2  26  -3    19914.01    19546.36    106.11 o 
   0  26  -3      516.78      500.99      6.37 o 
   2  26  -3      284.08      292.68      9.14 o 
   4  26  -3     6460.31     6668.68     42.83 o 
   6  26  -3      764.99      870.06      9.89 o 
  -5  27  -3     1103.33     1041.20     17.30 o 
  -3  27  -3     1911.36     1841.55     19.80 o 
  -1  27  -3      361.84      407.81      8.33 o 
   1  27  -3     7599.35     7427.69     35.73 o 
   3  27  -3      642.70      653.19     12.13 o 
   5  27  -3     1492.74     1558.42     14.11 o 
   7  27  -3     2181.47     2449.19     23.54 o 
  -6  28  -3     1578.71     1294.39     14.27 o 
  -4  28  -3      821.13      753.57     10.27 o 
  -2  28  -3     3492.74     3532.00     29.48 o 
   0  28  -3      507.79      585.97      5.93 o 
   2  28  -3    15898.78    16149.99    133.22 o 
   4  28  -3      283.59      331.62      4.45 o 
   6  28  -3      470.75      526.01      9.13 o 
  -5  29  -3       21.38       29.50      2.75 o 
  -3  29  -3      914.91      874.13     11.30 o 
  -1  29  -3     4674.72     5129.28     38.72 o 
   1  29  -3     1950.19     2057.91     19.78 o 
   3  29  -3     4421.06     4829.22     89.69 o 
   5  29  -3     1246.00     1366.26     13.26 o 
   7  29  -3       62.74       75.25      3.16 o 
  -6  30  -3     1821.15     1425.32     17.46 o 
  -4  30  -3      302.63      303.41      6.94 o 
  -2  30  -3     2902.83     2824.74     26.82 o 
   0  30  -3     2030.10     2121.44     18.90 o 
   2  30  -3     2420.80     2830.19    102.73 o 
   4  30  -3     3120.02     3199.98     28.39 o 
   6  30  -3     1374.28     1549.84     14.67 o 
  -5  31  -3      505.07      471.24     10.09 o 
  -3  31  -3     3297.45     3119.91     22.75 o 
  -1  31  -3       38.06       33.80      3.32 o 
   1  31  -3     1210.61     1440.62     18.83 o 
   3  31  -3      687.85      702.42     13.07 o 
   5  31  -3     1042.06     1196.83     13.18 o 
  -6  32  -3      144.27      144.66      7.69 o 
  -4  32  -3     5049.71     4515.55     30.10 o 
  -2  32  -3      229.10      208.25     10.64 o 
   0  32  -3     8723.40     8940.40     44.36 o 
   2  32  -3     1864.12     1872.83     43.22 o 
   4  32  -3      853.06      925.02      7.79 o 
   6  32  -3     1448.54     1715.78     17.49 o 
  -5  33  -3     1163.13     1091.20     16.94 o 
  -3  33  -3     3117.17     2975.75     21.18 o 
  -1  33  -3     2457.68     2300.69     19.91 o 
   1  33  -3    21766.17    22781.80     94.23 o 
   3  33  -3      484.11      553.97     11.81 o 
   5  33  -3      277.21      287.82      6.09 o 
  -4  34  -3     1335.41     1297.72     13.63 o 
  -2  34  -3      263.84      292.20     12.85 o 
   0  34  -3     3520.36     3596.63     27.57 o 
   2  34  -3     3955.08     4203.01    107.31 o 
   4  34  -3      552.86      570.40      6.40 o 
   6  34  -3      251.89      289.20      6.64 o 
  -5  35  -3     1251.76     1191.21     17.23 o 
  -3  35  -3        5.59       32.41      2.81 o 
  -1  35  -3     2213.14     2088.42     21.67 o 
   1  35  -3     1702.31     1637.00     25.97 o 
   3  35  -3     3083.91     3206.62     33.33 o 
   5  35  -3      406.99      441.21      7.52 o 
  -4  36  -3     2202.05     1879.07     17.43 o 
  -2  36  -3     1779.57     1742.63     31.76 o 
   0  36  -3     2639.35     2679.73     15.68 o 
   2  36  -3     2216.51     2234.45     45.50 o 
   4  36  -3     1072.01     1129.12      9.40 o 
   6  36  -3     1427.08     1576.20     19.50 o 
  -5  37  -3     1098.66      977.28     15.11 o 
  -3  37  -3     4816.29     4434.00     38.28 o 
  -1  37  -3      794.21      834.01     12.33 o 
   1  37  -3     2396.46     2672.16     34.07 o 
   3  37  -3     2174.58     2300.82     25.49 o 
   5  37  -3     1116.57     1352.62     16.07 o 
  -4  38  -3      911.31      898.47     10.98 o 
  -2  38  -3       51.67       68.40      5.86 o 
   0  38  -3      427.39      432.63      7.09 o 
   2  38  -3      592.36      639.43     18.29 o 
   4  38  -3        1.78       13.31      1.67 o 
   6  38  -3      292.76      364.35      6.60 o 
  -5  39  -3      175.20      191.65      6.47 o 
  -3  39  -3      257.05      248.62      5.55 o 
  -1  39  -3     4475.51     4450.45     31.95 o 
   1  39  -3     4665.18     4981.45     47.64 o 
   3  39  -3     2351.08     2421.17     46.62 o 
   5  39  -3      699.36      894.00     12.77 o 
  -4  40  -3      974.17      841.68     12.01 o 
  -2  40  -3      653.61      658.59     18.74 o 
   0  40  -3     2194.48     2246.83     16.66 o 
   2  40  -3     2828.14     3005.83     48.99 o 
   4  40  -3      329.36      381.58      6.67 o 
   6  40  -3      898.39      960.50     12.42 o 
  -5  41  -3     1185.57     1130.59     15.02 o 
  -3  41  -3       27.38       32.30      2.12 o 
  -1  41  -3      589.92      564.34     10.36 o 
   1  41  -3     4703.90     4406.67     76.74 o 
   3  41  -3      564.58      640.80      7.82 o 
   5  41  -3      497.21      482.85      9.32 o 
  -4  42  -3      268.98      318.79      7.42 o 
  -2  42  -3    10268.56     9635.81     88.54 o 
   0  42  -3      140.29      147.07      4.92 o 
   2  42  -3      647.09      724.14     20.34 o 
   4  42  -3     5368.58     5560.38     40.10 o 
   6  42  -3      481.12      580.25     11.73 o 
  -5  43  -3      899.33      811.01     14.85 o 
  -3  43  -3     1393.69     1312.79     13.42 o 
  -1  43  -3     2023.61     1933.49     28.59 o 
   1  43  -3     1161.71     1152.23     23.90 o 
   3  43  -3      227.59      269.42      5.14 o 
   5  43  -3      785.22      910.27     12.63 o 
  -4  44  -3       17.69       19.47      1.86 o 
  -2  44  -3      208.83      228.46      4.80 o 
   0  44  -3     1076.93     1067.26     13.64 o 
   2  44  -3     9678.88    10351.06    163.86 o 
   4  44  -3      277.43      307.01      6.64 o 
   6  44  -3     1161.14     1236.55     16.41 o 
  -5  45  -3      267.01      222.35      6.48 o 
  -3  45  -3     3920.98     3627.68     21.96 o 
  -1  45  -3      428.91      411.95     10.73 o 
   1  45  -3      527.19      625.45     35.77 o 
   3  45  -3     1641.59     1729.70     14.82 o 
   5  45  -3     2561.50     2791.79     21.72 o 
  -4  46  -3      282.39      285.57      6.57 o 
  -2  46  -3      572.93      590.09      7.81 o 
   0  46  -3     4047.92     3946.67     26.81 o 
   2  46  -3     3098.78     3350.07     45.32 o 
   4  46  -3      634.80      779.09     10.54 o 
   6  46  -3      712.67      767.42     12.75 o 
  -5  47  -3      170.25      151.68      5.05 o 
  -3  47  -3      996.67      920.54     11.05 o 
  -1  47  -3      696.30      669.94     13.86 o 
   1  47  -3      168.30      173.37     10.31 o 
   3  47  -3     3785.28     3969.54     24.38 o 
   5  47  -3      911.08     1015.67     13.91 o 
  -4  48  -3     1002.05      989.08     12.80 o 
  -2  48  -3     1670.28     1577.94     12.87 o 
   0  48  -3     6315.87     6234.30     92.36 o 
   2  48  -3        7.42       33.03     25.16 o 
   4  48  -3      408.28      425.33      8.33 o 
   6  48  -3      727.00      776.15     11.64 o 
  -5  49  -3      723.95      689.83     11.03 o 
  -3  49  -3      323.23      346.02      6.72 o 
  -1  49  -3      817.31      751.77     14.93 o 
   1  49  -3      402.09      460.98     16.64 o 
   3  49  -3     1434.28     1492.60     14.94 o 
   5  49  -3     1301.17     1390.76     13.53 o 
  -4  50  -3      328.16      310.86      6.95 o 
  -2  50  -3      854.32      806.34      9.77 o 
   0  50  -3      902.64      895.91     16.74 o 
   2  50  -3      129.42      145.22      5.38 o 
   4  50  -3     3498.43     3524.36     25.56 o 
   6  50  -3      204.07      210.05      4.78 o 
  -5  51  -3     1363.11     1223.02     14.59 o 
  -3  51  -3      301.43      308.67      6.29 o 
  -1  51  -3      292.34      290.36      5.63 o 
   1  51  -3     3666.59     3785.62     48.46 o 
   3  51  -3     1224.16     1161.36     13.21 o 
   5  51  -3      213.45      229.96      5.70 o 
  -4  52  -3      144.21      141.83      4.88 o 
  -2  52  -3      223.65      209.56      4.75 o 
   0  52  -3      217.06      193.05      8.61 o 
   2  52  -3      766.06      763.25     10.79 o 
   4  52  -3       69.50       83.00      3.88 o 
   6  52  -3      178.22      182.42      4.80 o 
  -5  53  -3      181.90      164.85      5.54 o 
  -3  53  -3     1572.44     1424.73     13.43 o 
  -1  53  -3      657.27      599.21      7.77 o 
   1  53  -3      298.93      349.89     10.23 o 
   3  53  -3     1837.72     1874.30     19.22 o 
   5  53  -3     1343.70     1337.14     13.34 o 
  -4  54  -3       53.04       47.62      2.55 o 
  -2  54  -3     2431.12     2280.03     15.23 o 
   0  54  -3       44.47       50.98      2.52 o 
   2  54  -3      796.98      803.71     10.51 o 
   4  54  -3      705.26      702.44     11.98 o 
   6  54  -3      534.90      590.51     11.67 o 
  -5  55  -3     1037.36      930.92     14.05 o 
  -3  55  -3      392.51      401.38      7.01 o 
  -1  55  -3     1074.95     1032.48     10.31 o 
   1  55  -3     1804.88     1818.39     31.39 o 
   3  55  -3      619.19      665.24     11.51 o 
   5  55  -3      440.77      504.88      7.88 o 
  -4  56  -3      148.12      130.82      4.54 o 
  -2  56  -3     3946.02     3722.66     22.23 o 
   0  56  -3     2162.38     2107.97     16.77 o 
   2  56  -3     2408.72     2474.74     22.57 o 
   4  56  -3     1517.99     1515.17     17.31 o 
   6  56  -3      606.27      626.99     10.02 o 
  -5  57  -3      636.68      522.93     11.02 o 
  -3  57  -3      697.63      630.97      8.29 o 
  -1  57  -3      968.05      896.04     10.29 o 
   1  57  -3     1914.71     1872.16     29.99 o 
   3  57  -3      419.54      394.94      8.84 o 
   5  57  -3      111.65      128.24      4.19 o 
  -4  58  -3      534.37      503.82      8.61 o 
  -2  58  -3     1191.38     1120.57     11.19 o 
   0  58  -3      126.67      133.60      3.65 o 
   2  58  -3      477.06      513.25      8.13 o 
   4  58  -3      987.03     1201.39     17.11 o 
  -5  59  -3       74.74       64.71      3.30 o 
  -3  59  -3      271.45      253.85      5.20 o 
  -1  59  -3     1787.54     1703.92     14.26 o 
   1  59  -3     1012.58     1017.08     12.81 o 
   3  59  -3      993.85     1109.81     13.82 o 
   5  59  -3      115.76      144.55      4.26 o 
  -4  60  -3     1601.76     1509.24     18.68 o 
  -2  60  -3      150.99      156.67      4.62 o 
   0  60  -3     1013.22     1000.51      9.85 o 
   2  60  -3     4052.89     4109.90     22.18 o 
   4  60  -3      402.58      392.55      8.77 o 
  -3  61  -3     1666.86     1585.33     14.28 o 
  -1  61  -3     4816.76     4571.15     33.02 o 
   1  61  -3      290.68      305.66      7.07 o 
   3  61  -3      382.68      408.42      8.31 o 
   5  61  -3      570.07      613.92      9.50 o 
  -4  62  -3       81.81       83.33      3.15 o 
  -2  62  -3      429.36      436.88      7.67 o 
   0  62  -3     3645.37     3464.91     28.56 o 
   2  62  -3     7724.56     7504.79     32.84 o 
   4  62  -3      423.01      439.96      9.08 o 
  -3  63  -3      846.11      763.37     11.29 o 
  -1  63  -3      248.19      281.80      5.79 o 
   1  63  -3      928.77      927.97     12.44 o 
   3  63  -3     1310.53     1186.41     14.07 o 
   5  63  -3      450.19      483.47      8.76 o 
  -4  64  -3      465.37      453.84      7.85 o 
  -2  64  -3      416.83      392.02      7.18 o 
   0  64  -3     1110.75     1159.71     10.73 o 
   2  64  -3     4083.80     3976.34     22.89 o 
   4  64  -3      348.38      408.03      9.68 o 
  -3  65  -3     1047.85      939.45     12.72 o 
  -1  65  -3     1116.27     1046.93     11.13 o 
   1  65  -3     2998.65     2793.43     26.01 o 
   3  65  -3     2210.98     2228.45     20.23 o 
   5  65  -3     1542.04     1521.44     38.91 o 
  -4  66  -3      142.37      144.94      4.16 o 
  -2  66  -3     1402.34     1368.82     17.80 o 
   0  66  -3      386.66      349.35      6.13 o 
   2  66  -3     1556.89     1451.83     13.77 o 
   4  66  -3     2488.09     2640.75     24.64 o 
  -3  67  -3      261.03      266.70      7.35 o 
  -1  67  -3      356.29      316.39      5.74 o 
   1  67  -3     2638.46     2541.27     22.71 o 
   3  67  -3      461.06      508.13      9.50 o 
   5  67  -3      246.08      242.80     10.32 o 
  -4  68  -3       42.58       42.48      2.17 o 
  -2  68  -3     1475.78     1453.63     15.27 o 
   0  68  -3     1404.68     1333.14     11.98 o 
   2  68  -3     2534.65     2491.25     17.83 o 
   4  68  -3      236.13      243.33      6.97 o 
  -3  69  -3     1023.93      986.90     13.53 o 
  -1  69  -3     1661.76     1563.21     14.97 o 
   1  69  -3     1746.33     1851.35     19.35 o 
   3  69  -3     2191.32     2329.76     21.48 o 
   5  69  -3      397.16      438.90     10.83 o 
  -4  70  -3       79.77       63.48      2.46 o 
  -2  70  -3     1063.87     1026.89     13.37 o 
   0  70  -3      232.64      192.28      4.72 o 
   2  70  -3      371.85      450.67      7.49 o 
   4  70  -3      380.39      409.19      8.65 o 
  -3  71  -3     3087.49     2895.46     33.09 o 
  -1  71  -3     2221.83     2126.41     17.23 o 
   1  71  -3      352.77      339.70      7.77 o 
   3  71  -3      646.73      632.93     10.88 o 
   5  71  -3     1814.99     1913.22     20.35 o 
  -4  72  -3      455.87      408.25      8.63 o 
  -2  72  -3      422.54      406.00      8.16 o 
   0  72  -3      678.55      724.64      9.09 o 
   2  72  -3      477.80      510.45      8.54 o 
   4  72  -3      425.75      457.39      8.74 o 
  -3  73  -3     1296.36     1256.76     15.66 o 
  -1  73  -3      403.91      389.01      7.23 o 
   1  73  -3      745.86      681.19     10.87 o 
   3  73  -3       13.30       18.44      1.63 o 
  -2  74  -3      787.54      814.16     10.87 o 
   0  74  -3     1191.63     1153.93     11.95 o 
   2  74  -3      546.17      591.05      9.00 o 
   4  74  -3      105.58      121.57      4.26 o 
  -3  75  -3      728.87      644.48      9.38 o 
  -1  75  -3     1788.29     1772.45     18.36 o 
   1  75  -3     1285.08     1326.64     14.93 o 
   3  75  -3     1371.77     1322.79     14.29 o 
  -2  76  -3      969.40      956.80     13.60 o 
   0  76  -3      977.72      996.24     11.49 o 
   2  76  -3      890.33      878.06     11.32 o 
   4  76  -3      445.53      451.64      7.65 o 
  -3  77  -3     2495.36     2369.65     18.70 o 
  -1  77  -3      319.11      288.82      6.70 o 
   1  77  -3     1464.21     1379.53     14.94 o 
   3  77  -3     1462.26     1485.85     15.90 o 
  -2  78  -3      918.84      949.15     12.86 o 
   0  78  -3     2535.04     2351.10     19.35 o 
   2  78  -3     1437.37     1417.45     15.19 o 
   4  78  -3     2335.37     2378.82     14.81 o 
  -3  79  -3      465.69      435.65      7.30 o 
  -1  79  -3      235.43      259.36      6.11 o 
   1  79  -3     1222.30     1252.25     14.90 o 
   3  79  -3      282.73      305.80      6.75 o 
  -2  80  -3       21.30       32.33      2.26 o 
   0  80  -3     2662.58     2580.50     23.86 o 
   2  80  -3     2985.60     3020.61     23.12 o 
   4  80  -3      358.65      362.32      5.92 o 
  -3  81  -3      399.65      374.33      8.13 o 
  -1  81  -3     1188.28     1142.94     13.15 o 
   1  81  -3     4649.95     4500.24     27.31 o 
   3  81  -3       69.77       81.63      3.45 o 
  -2  82  -3     3121.22     2967.81     22.59 o 
   0  82  -3      551.68      544.39      9.66 o 
   2  82  -3      120.23      145.88      6.06 o 
   4  82  -3     2979.59     2847.18     53.81 o 
  -3  83  -3       74.78       71.19      5.75 o 
  -1  83  -3      255.70      239.74      6.24 o 
   1  83  -3      835.59      819.35     13.21 o 
   3  83  -3      257.72      242.77      5.83 o 
  -2  84  -3      271.97      288.07      5.83 o 
   0  84  -3     1727.70     1695.34     22.86 o 
   2  84  -3      423.43      467.45      9.08 o 
  -1  85  -3     1263.45     1160.36     16.31 o 
   1  85  -3     1206.85     1189.74     16.82 o 
   3  85  -3      237.14      227.36     10.60 o 
  -2  86  -3       39.24       48.83      3.05 o 
   0  86  -3     1508.86     1544.03     24.24 o 
   2  86  -3     1273.80     1246.30     13.98 o 
  -1  87  -3      242.07      228.71      6.67 o 
   1  87  -3      322.50      330.73      7.29 o 
   3  87  -3      112.12      118.70      3.95 o 
  -2  88  -3      137.35      131.54      5.82 o 
   0  88  -3      242.29      237.23      6.74 o 
   2  88  -3       68.65       76.48      3.22 o 
  -1  89  -3       15.04       15.47      1.89 o 
   1  89  -3     1543.87     1490.63     15.04 o 
   3  89  -3      684.00      738.37     17.16 o 
  -2  90  -3       71.31       76.52      3.89 o 
   0  90  -3      276.58      288.71      7.12 o 
   2  90  -3      462.46      439.59      7.89 o 
  -1  91  -3      541.36      552.32     17.84 o 
   1  91  -3      154.06      158.65      4.96 o 
   0  92  -3      260.90      239.54      8.91 o 
   2  92  -3      339.80      335.17      6.50 o 
  -1  93  -3      144.27      152.42      6.01 o 
   1  93  -3      304.44      311.91      7.91 o 
   0  94  -3       65.55       61.92      4.54 o 
   2  94  -3      821.32      829.09     19.13 o 
   1  95  -3      352.71      362.45      6.41 o 
   0  96  -3      514.58      510.92     15.85 o 
  -6   0  -2     4223.23     3895.65     62.30 o 
  -4   0  -2     4096.56     3715.52     24.77 o 
  -2   0  -2    39716.71    39616.16     88.67 o 
   2   0  -2    12092.88    12248.08    145.50 o 
   4   0  -2    26376.87    27706.26    166.14 o 
   6   0  -2      378.95      429.52     10.79 o 
  -5   1  -2     2345.80     2258.36     20.35 o 
  -3   1  -2     5625.60     4976.71     25.44 o 
  -1   1  -2     6303.15     6176.34     87.87 o 
   1   1  -2    25331.24    23747.76     50.62 o 
   3   1  -2     3555.68     3828.42     24.58 o 
   5   1  -2      549.63      630.02      9.71 o 
   7   1  -2     1699.42     2027.90     32.83 o 
  -6   2  -2       65.33      242.85    109.36 o 
  -4   2  -2     9377.74     8783.69     40.23 o 
  -2   2  -2     3246.26     3290.25     33.91 o 
   0   2  -2    39640.99    34118.11    335.61 o 
   2   2  -2     7358.59     7290.70     29.45 o 
   4   2  -2      708.80      938.59     81.53 o 
   6   2  -2      306.48      357.54     10.64 o 
  -5   3  -2     1216.18     1154.93     14.47 o 
  -3   3  -2     5706.04     6018.40     30.93 o 
  -1   3  -2    27707.76    27074.72    387.50 o 
   1   3  -2    27844.91    25697.11    102.70 o 
   3   3  -2     2353.19     2766.36     24.49 o 
   5   3  -2     4709.15     4952.22     41.89 o 
   7   3  -2       57.74       88.74      7.08 o 
  -6   4  -2      300.23      313.20     12.48 o 
  -4   4  -2     9452.12     8914.93     65.79 o 
  -2   4  -2     5831.45     6147.73     60.29 o 
   2   4  -2     1546.96     1608.95     21.18 o 
   4   4  -2     1332.33     1419.26     20.52 o 
   6   4  -2      159.61      230.12     10.44 o 
  -5   5  -2      108.90      167.26      5.71 o 
  -3   5  -2     1204.03     1136.96     13.50 o 
  -1   5  -2      514.13      513.55      8.33 o 
   1   5  -2    22804.17    21182.25     49.39 o 
   3   5  -2     5429.40     5837.63     36.76 o 
   5   5  -2     4144.73     4603.62     29.78 o 
   7   5  -2       99.30      152.25     17.72 o 
  -6   6  -2      808.23      702.44     23.29 o 
  -4   6  -2     4416.87     3955.27     27.92 o 
  -2   6  -2     1011.65     1124.36     11.11 o 
   0   6  -2    21877.11    19876.36     49.94 o 
   2   6  -2     8926.45     8613.03     86.53 o 
   4   6  -2     2363.20     2502.09     27.52 o 
   6   6  -2      104.26      141.99      4.48 o 
  -5   7  -2      272.45      251.50      5.64 o 
  -3   7  -2     1119.30     1134.55     13.57 o 
  -1   7  -2     7175.16     7179.40     45.49 o 
   1   7  -2     1335.46     1287.55     11.33 o 
   3   7  -2      345.75      520.36      7.97 o 
   5   7  -2     1121.10     1351.76     17.76 o 
   7   7  -2      594.88      730.61     18.11 o 
  -6   8  -2      594.26      549.51     16.30 o 
  -4   8  -2      698.48      660.90      9.71 o 
  -2   8  -2     7948.90     7927.02     83.40 o 
   0   8  -2    12659.65    11389.33    108.48 o 
   2   8  -2      231.71      235.92      5.98 o 
   4   8  -2     3597.62     3718.17     40.77 o 
   6   8  -2     1038.42     1267.26     41.67 o 
  -5   9  -2      256.52      244.98      7.25 o 
  -3   9  -2      294.49      356.52      7.65 o 
  -1   9  -2     4565.40     4390.40    137.54 o 
   1   9  -2     9639.22     9274.06     81.31 o 
   3   9  -2     1762.41     1932.79     24.30 o 
   5   9  -2     7933.04     8413.70     41.48 o 
   7   9  -2     3344.87     3728.62     35.08 o 
  -6  10  -2      286.88      283.39     10.94 o 
  -4  10  -2     1118.35      927.85      9.26 o 
  -2  10  -2      303.50      317.05      7.35 o 
   0  10  -2    45457.04    39311.61    136.12 o 
   2  10  -2     8329.69     8256.15     29.26 o 
   4  10  -2     1219.39     1264.97     18.85 o 
   6  10  -2     2275.74     2610.45     24.58 o 
  -5  11  -2     2602.81     2266.29     21.98 o 
  -3  11  -2     3470.92     3386.13     37.28 o 
  -1  11  -2     1285.39     1144.49     26.18 o 
   1  11  -2    11627.85    11454.77     43.93 o 
   3  11  -2      653.24      659.40     10.36 o 
   5  11  -2      937.14     1018.96     12.53 o 
   7  11  -2      745.50      862.25      9.00 o 
  -6  12  -2      572.39      487.62      9.95 o 
  -4  12  -2      596.94      605.68      7.52 o 
  -2  12  -2     2335.36     2382.93     25.52 o 
   0  12  -2    35316.16    31364.00     61.88 o 
   2  12  -2     1499.14     1576.01     11.83 o 
   4  12  -2       18.33       40.28      3.07 o 
   6  12  -2      195.68      235.07      5.74 o 
  -5  13  -2      571.59      581.20     21.02 o 
  -3  13  -2     2065.12     2136.19     24.62 o 
  -1  13  -2     3016.94     2774.86     25.29 o 
   1  13  -2     4364.85     4288.38     30.10 o 
   3  13  -2     2261.31     2520.53     39.67 o 
   5  13  -2     1971.54     2147.60     15.03 o 
   7  13  -2      276.48      326.78      9.81 o 
  -6  14  -2      636.16      562.64     12.73 o 
  -4  14  -2      155.37      154.50      3.97 o 
  -2  14  -2     4661.08     4351.18     34.96 o 
   0  14  -2     3474.20     3263.38     28.33 o 
   2  14  -2     2723.24     2563.25     19.10 o 
   4  14  -2     2328.73     2550.00     43.22 o 
   6  14  -2      515.39      602.99      8.78 o 
  -5  15  -2     1223.79     1064.21     15.49 o 
  -3  15  -2     3330.16     3119.81     30.11 o 
  -1  15  -2     1445.30     1432.91     24.92 o 
   1  15  -2    58406.85    54255.59    611.72 o 
   3  15  -2     6675.29     7320.55     96.63 o 
   5  15  -2     1563.98     1686.79     13.53 o 
   7  15  -2     1854.76     2095.03     31.33 o 
  -6  16  -2     1202.80     1030.05     14.38 o 
  -4  16  -2      957.45      899.73      9.28 o 
  -2  16  -2     3173.04     3028.67     29.44 o 
   0  16  -2     3024.47     2773.46     53.39 o 
   2  16  -2     5887.89     6101.19     48.39 o 
   4  16  -2     7237.18     7242.45    172.98 o 
   6  16  -2      552.13      622.35      7.58 o 
  -5  17  -2      315.73      351.42      8.88 o 
  -3  17  -2      861.17      864.79     17.30 o 
  -1  17  -2     2222.71     2241.18     24.79 o 
   1  17  -2     7862.03     7823.84     32.05 o 
   3  17  -2     1189.59     1275.14     19.82 o 
   5  17  -2     1138.50     1250.55     11.15 o 
   7  17  -2      562.73      674.96     24.40 o 
  -6  18  -2      370.81      369.26      8.88 o 
  -4  18  -2     3632.20     3326.08     19.46 o 
  -2  18  -2     1912.17     1801.85     19.19 o 
   0  18  -2     5944.14     5548.17     47.51 o 
   2  18  -2    10349.86    10303.09     62.09 o 
   4  18  -2     3619.55     3915.05    107.90 o 
   6  18  -2      450.54      554.81      6.75 o 
  -5  19  -2        7.09       22.70      2.23 o 
  -3  19  -2      370.83      444.81     11.89 o 
  -1  19  -2     1530.38     1360.04     21.55 o 
   1  19  -2     2567.86     2712.88     25.58 o 
   3  19  -2    17258.23    18547.82    210.72 o 
   5  19  -2     1748.84     1799.75     13.45 o 
   7  19  -2       31.06       42.16      3.70 o 
  -6  20  -2      296.94      272.94      6.66 o 
  -4  20  -2     1980.03     1770.88     23.24 o 
  -2  20  -2     1293.48     1260.09     15.46 o 
   0  20  -2    40678.11    37514.96    331.85 o 
   2  20  -2     1537.26     1459.05     24.57 o 
   4  20  -2     1715.85     1726.61     48.49 o 
   6  20  -2      601.67      709.20      8.56 o 
  -5  21  -2      781.20      703.20     12.51 o 
  -3  21  -2     5770.41     5427.04     48.65 o 
  -1  21  -2     2755.48     2685.84     43.79 o 
   1  21  -2    11064.64    11033.05     58.68 o 
   3  21  -2      360.82      535.42     12.21 o 
   5  21  -2     5636.93     5963.58     33.84 o 
   7  21  -2      170.24      187.58      4.93 o 
  -6  22  -2     1024.06      909.43     12.00 o 
  -4  22  -2     1586.82     1381.65     14.92 o 
  -2  22  -2     5346.11     5611.15     49.67 o 
   0  22  -2     6616.70     6589.45     44.21 o 
   2  22  -2     4474.88     4559.18     35.70 o 
   4  22  -2     1295.88     1276.10     34.92 o 
   6  22  -2       95.78      124.26      3.86 o 
  -5  23  -2     1606.80     1487.49     16.74 o 
  -3  23  -2      433.14      426.52     11.84 o 
  -1  23  -2     7915.31     8083.68    105.72 o 
   1  23  -2     7818.52     7740.35     32.40 o 
   3  23  -2     1751.21     2098.80     28.63 o 
   5  23  -2      957.40     1033.02     10.22 o 
   7  23  -2       53.00       67.06      2.90 o 
  -6  24  -2      751.27      690.45      9.40 o 
  -4  24  -2      924.24      765.39      9.51 o 
  -2  24  -2     6856.58     6594.70     39.04 o 
   0  24  -2     3023.74     3081.93     32.97 o 
   2  24  -2     5403.29     6044.77    101.41 o 
   4  24  -2     1952.09     1953.22     30.41 o 
   6  24  -2      908.03      989.04      9.90 o 
  -5  25  -2      928.87      880.89     12.82 o 
  -3  25  -2      534.68      446.28     12.19 o 
  -1  25  -2     4317.73     4367.19     38.88 o 
   1  25  -2      418.91      424.67      5.92 o 
   3  25  -2      604.80      731.06     23.98 o 
   5  25  -2      459.13      546.49      7.50 o 
   7  25  -2      826.38      936.83     16.71 o 
  -6  26  -2      656.71      585.32      9.39 o 
  -4  26  -2      293.44      270.10      5.64 o 
  -2  26  -2     4748.26     4890.50     47.71 o 
   0  26  -2     1707.33     1722.20     13.95 o 
   2  26  -2    23787.14    26099.65    168.33 o 
   4  26  -2     1504.31     1676.78     13.66 o 
   6  26  -2      232.36      243.42      5.19 o 
  -5  27  -2      149.93      142.39      5.11 o 
  -3  27  -2     1304.43     1310.82     21.17 o 
  -1  27  -2     2054.10     2118.16     12.18 o 
   1  27  -2     7408.36     7721.38     84.86 o 
   3  27  -2     3011.47     3244.86     36.92 o 
   5  27  -2     3566.89     3733.48     18.81 o 
   7  27  -2       83.08       87.67      3.57 o 
  -6  28  -2       72.20       64.78      3.06 o 
  -4  28  -2      116.17      127.79      4.14 o 
  -2  28  -2      675.88      753.71     12.86 o 
   0  28  -2     3739.11     4008.42     19.38 o 
   2  28  -2     2251.14     2351.42     44.64 o 
   4  28  -2     2716.39     2991.89     27.37 o 
   6  28  -2       40.46       59.43      2.67 o 
  -5  29  -2     1376.05     1239.93     14.97 o 
  -3  29  -2     3437.30     3227.79     62.87 o 
  -1  29  -2      281.22      301.89      4.51 o 
   1  29  -2     3640.20     3454.17     27.26 o 
   3  29  -2     1066.77      935.46     16.53 o 
   5  29  -2     2078.97     2400.38     18.26 o 
   7  29  -2       26.26       29.50      4.22 o 
  -6  30  -2      691.23      594.74     10.05 o 
  -4  30  -2      417.54      371.30      6.80 o 
  -2  30  -2     1493.07     1388.72     16.55 o 
   0  30  -2     6654.18     6871.20     26.81 o 
   2  30  -2     3136.71     3196.67     41.34 o 
   4  30  -2     1607.64     1724.95     15.03 o 
   6  30  -2     1000.53     1148.10     13.89 o 
  -5  31  -2      188.89      212.21      6.12 o 
  -3  31  -2      532.29      463.60     12.81 o 
  -1  31  -2     8037.69     8738.15     86.50 o 
   1  31  -2      417.87      523.29      9.61 o 
   3  31  -2      992.84     1110.25     25.95 o 
   5  31  -2      306.77      335.73      6.59 o 
   7  31  -2     1063.00     1071.55     14.17 o 
  -6  32  -2     2225.04     1996.06     17.61 o 
  -4  32  -2      367.94      371.13      6.80 o 
  -2  32  -2     4200.84     3858.89     55.23 o 
   0  32  -2     7801.82     8121.32     33.98 o 
   2  32  -2       60.69      141.19      7.59 o 
   4  32  -2      647.17      666.23      7.16 o 
   6  32  -2     1045.99     1103.22     13.44 o 
  -5  33  -2      341.68      302.60      7.19 o 
  -3  33  -2      604.51      590.69     10.73 o 
  -1  33  -2     3159.60     2912.55     45.96 o 
   1  33  -2     2126.20     2271.23     16.54 o 
   3  33  -2     2214.53     2416.44     33.84 o 
   5  33  -2     2160.27     2359.21     18.63 o 
  -6  34  -2     2706.91     2249.63     26.31 o 
  -4  34  -2     6753.10     5990.02     28.57 o 
  -2  34  -2        0.30       20.05      5.10 o 
   0  34  -2     3146.89     3574.52     37.61 o 
   2  34  -2     3131.56     3115.84     28.93 o 
   4  34  -2     2306.22     2454.61     20.03 o 
   6  34  -2      804.20      929.02     13.38 o 
  -5  35  -2     1042.89      982.78     12.79 o 
  -3  35  -2     1769.98     1678.90     16.29 o 
  -1  35  -2     5123.63     4854.90     40.28 o 
   1  35  -2    10173.65    10918.91    110.38 o 
   3  35  -2     4654.86     4903.75     49.34 o 
   5  35  -2     1970.08     2180.09     16.73 o 
  -6  36  -2      484.28      428.43      7.77 o 
  -4  36  -2     1752.97     1520.63     14.63 o 
  -2  36  -2     2622.77     2627.27     23.89 o 
   0  36  -2    20697.25    21854.73     61.18 o 
   2  36  -2      245.76      241.70     10.43 o 
   4  36  -2     5329.23     5336.63     40.39 o 
   6  36  -2      547.45      641.65     10.93 o 
  -5  37  -2      553.29      471.78      7.72 o 
  -3  37  -2     7742.96     7285.21     34.27 o 
  -1  37  -2      776.78      885.53     14.02 o 
   1  37  -2     4474.77     4448.75     27.17 o 
   3  37  -2     2122.78     2270.94     34.18 o 
   5  37  -2      304.73      355.74      7.15 o 
  -6  38  -2     1294.20     1177.79     21.47 o 
  -4  38  -2      499.64      417.42      7.59 o 
  -2  38  -2     5878.56     5621.05     60.29 o 
   0  38  -2     9321.33     9744.71    116.43 o 
   2  38  -2     3374.92     3267.49     74.09 o 
   4  38  -2     2474.73     2718.83     17.13 o 
   6  38  -2      796.58      988.19     13.27 o 
  -5  39  -2     1045.05      886.78     14.15 o 
  -3  39  -2     1248.39     1258.05     12.88 o 
  -1  39  -2      230.20      307.21      6.95 o 
   1  39  -2     3258.83     3078.70     35.35 o 
   3  39  -2     7800.64     8426.24     67.04 o 
   5  39  -2     1832.65     2109.46     19.70 o 
  -6  40  -2     1871.18     1614.45     21.95 o 
  -4  40  -2      805.60      672.66     10.19 o 
  -2  40  -2     2449.73     2320.94     28.88 o 
   0  40  -2     2991.22     3117.32     40.42 o 
   2  40  -2     3059.11     3487.94     42.38 o 
   4  40  -2     3571.73     3656.77     21.81 o 
   6  40  -2      207.03      239.22      6.35 o 
  -5  41  -2     1850.90     1699.87     19.05 o 
  -3  41  -2     3249.90     2852.93     18.48 o 
  -1  41  -2     2176.04     2263.94     21.12 o 
   1  41  -2     4633.71     4725.62     59.02 o 
   3  41  -2     1714.35     1828.26     46.23 o 
   5  41  -2       11.38       31.52      2.07 o 
  -6  42  -2      240.89      213.78      4.79 o 
  -4  42  -2       32.03       50.83      2.48 o 
  -2  42  -2      259.32      304.03     10.59 o 
   0  42  -2      592.48      688.63     11.89 o 
   2  42  -2     1135.78     1094.14     25.49 o 
   4  42  -2      550.49      562.37      8.95 o 
   6  42  -2        2.07        8.00      1.13 o 
  -5  43  -2      980.35      873.19     11.77 o 
  -3  43  -2     4033.61     3878.50     20.98 o 
  -1  43  -2     6360.20     5973.57     53.59 o 
   1  43  -2      370.93      365.81      8.48 o 
   3  43  -2      975.26     1028.53     17.19 o 
   5  43  -2     1735.80     1890.51     15.96 o 
  -6  44  -2      264.71      275.19     10.38 o 
  -4  44  -2     1014.94      903.46     10.50 o 
  -2  44  -2     1069.93     1082.78     23.97 o 
   0  44  -2     7644.54     7701.11     56.05 o 
   2  44  -2     1159.94     1329.58     20.94 o 
   4  44  -2     2301.47     2577.44     20.40 o 
   6  44  -2      181.99      207.56      6.30 o 
  -5  45  -2     1427.38     1296.21     13.78 o 
  -3  45  -2     2127.93     2021.87     16.05 o 
  -1  45  -2      779.12      787.45     13.10 o 
   1  45  -2     1659.44     1632.00     18.36 o 
   3  45  -2     1423.08     1413.54     15.31 o 
   5  45  -2     2293.18     2475.94     19.11 o 
  -4  46  -2       93.12       84.97      3.00 o 
  -2  46  -2      324.62      332.57     11.43 o 
   0  46  -2      941.17     1076.20     21.89 o 
   2  46  -2     2734.80     3014.64     32.17 o 
   4  46  -2      767.17      861.06     12.73 o 
   6  46  -2      391.87      427.61      7.74 o 
  -5  47  -2     1003.02      941.83     12.80 o 
  -3  47  -2     9137.68     8458.89     54.04 o 
  -1  47  -2     1771.75     1833.54     20.43 o 
   1  47  -2      642.61      628.88     11.63 o 
   3  47  -2     1297.66     1330.88     13.97 o 
   5  47  -2     1126.71     1275.43     13.50 o 
  -4  48  -2      688.23      655.86      8.59 o 
  -2  48  -2     2450.32     2433.02     19.58 o 
   0  48  -2     1285.37     1208.02     24.70 o 
   2  48  -2     3060.16     3264.80     35.84 o 
   4  48  -2      713.21      708.23     10.73 o 
   6  48  -2      868.75      984.57     12.55 o 
  -5  49  -2       99.99       91.82      3.83 o 
  -3  49  -2     1990.03     1994.73     18.88 o 
  -1  49  -2     4967.01     4728.68     38.38 o 
   1  49  -2     1984.79     2235.18     39.87 o 
   3  49  -2      476.26      521.56      8.84 o 
   5  49  -2     1273.23     1307.50     13.39 o 
  -4  50  -2     3971.53     3621.79     34.49 o 
  -2  50  -2      902.53      844.28     12.17 o 
   0  50  -2      259.72      301.43     11.92 o 
   2  50  -2     7764.00     8192.88     54.87 o 
   4  50  -2      973.32     1053.88     13.03 o 
   6  50  -2     1245.54     1263.47     13.41 o 
  -5  51  -2      226.28      208.27      8.38 o 
  -3  51  -2     1066.72      984.28     12.55 o 
  -1  51  -2      289.92      283.11      8.35 o 
   1  51  -2      190.68      154.64     10.18 o 
   3  51  -2      540.71      548.14      9.92 o 
   5  51  -2       67.49       76.84      3.40 o 
  -4  52  -2       30.33       47.28      2.56 o 
  -2  52  -2     5105.02     4822.15     51.24 o 
   0  52  -2     2093.81     1915.46     24.50 o 
   2  52  -2       40.54       65.91      7.35 o 
   4  52  -2     1506.46     1624.71     16.08 o 
   6  52  -2      747.72      849.33     10.26 o 
  -5  53  -2      677.88      625.62     13.52 o 
  -3  53  -2     5292.01     4922.58     27.97 o 
  -1  53  -2      642.69      701.23     16.15 o 
   1  53  -2     3462.76     3305.67     41.34 o 
   3  53  -2     3277.83     3339.03     24.75 o 
   5  53  -2      530.39      560.99      8.94 o 
  -4  54  -2      916.15      849.74     10.59 o 
  -2  54  -2     6513.33     6207.23     60.20 o 
   0  54  -2     2901.18     2807.77     38.21 o 
   2  54  -2     2996.34     2927.23     38.96 o 
   4  54  -2      191.52      218.83      6.29 o 
   6  54  -2     1617.47     1666.97     43.47 o 
  -5  55  -2     1560.19     1433.84     26.11 o 
  -3  55  -2      471.83      478.89      8.71 o 
  -1  55  -2      881.21      844.72     10.00 o 
   1  55  -2     1705.44     1880.77     26.41 o 
   3  55  -2     4747.13     4928.35     33.06 o 
   5  55  -2      523.12      577.19      8.75 o 
  -4  56  -2      213.95      204.84      5.36 o 
  -2  56  -2     5847.34     5643.85     40.06 o 
   0  56  -2      713.45      703.08     15.15 o 
   2  56  -2      353.83      372.15      7.77 o 
   4  56  -2      676.31      687.76     11.00 o 
   6  56  -2      598.92      671.62      9.65 o 
  -5  57  -2      784.12      693.61     20.31 o 
  -3  57  -2     4735.92     4502.54     35.73 o 
  -1  57  -2     3709.88     3664.70     25.11 o 
   1  57  -2     1174.04     1127.47     13.55 o 
   3  57  -2     1907.51     1904.16     18.88 o 
   5  57  -2      314.13      354.35      6.09 o 
  -4  58  -2     1820.44     1648.81     17.15 o 
  -2  58  -2     6747.16     6483.93     54.61 o 
   0  58  -2      606.87      605.55      8.96 o 
   2  58  -2    15510.40    16067.94    146.85 o 
   4  58  -2     1329.36     1448.95     17.38 o 
   6  58  -2     1474.94     1493.02     19.19 o 
  -5  59  -2      234.53      215.17      7.47 o 
  -3  59  -2     2088.60     1919.51     17.09 o 
  -1  59  -2     6646.68     6276.89     48.22 o 
   1  59  -2      364.89      398.43      8.14 o 
   3  59  -2     7262.79     7307.68     34.15 o 
   5  59  -2      724.02      778.18     13.70 o 
  -4  60  -2      730.84      664.64     10.55 o 
  -2  60  -2     1369.09     1298.10     12.74 o 
   0  60  -2     2820.27     2703.83     24.32 o 
   2  60  -2      596.96      623.50      9.90 o 
   4  60  -2      264.63      266.75      6.73 o 
  -5  61  -2     1025.86      962.91     12.96 o 
  -3  61  -2      486.21      435.04      8.00 o 
  -1  61  -2     1388.44     1398.27     11.98 o 
   1  61  -2     1453.87     1470.33     17.31 o 
   3  61  -2      212.94      195.09      6.03 o 
   5  61  -2      482.01      524.36     11.47 o 
  -4  62  -2      262.32      242.32      5.71 o 
  -2  62  -2     2883.98     2740.65     18.48 o 
   0  62  -2      631.87      630.49      8.15 o 
   2  62  -2     2407.91     2397.00     19.46 o 
   4  62  -2      456.38      405.75      8.74 o 
  -5  63  -2     1019.19      904.12     11.37 o 
  -3  63  -2      542.41      541.34      8.33 o 
  -1  63  -2     2732.97     2684.83     16.15 o 
   1  63  -2     3801.27     3940.37     50.42 o 
   3  63  -2     2211.70     2171.93     18.71 o 
   5  63  -2      911.97     1032.10     29.03 o 
  -4  64  -2      167.97      155.44      4.39 o 
  -2  64  -2     4343.71     4084.51     26.42 o 
   0  64  -2      663.77      651.78      8.37 o 
   2  64  -2      973.79      956.51     12.32 o 
   4  64  -2      187.73      215.14      7.78 o 
  -5  65  -2      287.54      262.22      9.93 o 
  -3  65  -2      388.55      385.79      6.52 o 
  -1  65  -2     3911.22     3799.98     20.02 o 
   1  65  -2     2270.85     2203.20     23.64 o 
   3  65  -2     3158.74     3343.23     22.93 o 
   5  65  -2     1425.54     1555.95     24.11 o 
  -4  66  -2     1043.92      944.06     11.41 o 
  -2  66  -2     1649.16     1614.22     13.98 o 
   0  66  -2     1393.15     1321.14     11.57 o 
   2  66  -2     1425.20     1466.71     15.22 o 
   4  66  -2      929.50      952.00     15.97 o 
  -3  67  -2     2128.77     2009.47     16.60 o 
  -1  67  -2     2213.33     2129.07     14.44 o 
   1  67  -2     2311.89     2284.55     22.09 o 
   3  67  -2      581.40      656.02     10.89 o 
   5  67  -2      147.61      137.54      8.20 o 
  -4  68  -2      828.55      743.82      9.54 o 
  -2  68  -2     1020.39      988.80     10.77 o 
   0  68  -2      734.77      710.70      9.41 o 
   2  68  -2      179.29      185.61      6.76 o 
   4  68  -2     3817.95     3807.28     30.78 o 
  -3  69  -2      139.08      155.41      4.54 o 
  -1  69  -2      205.66      190.17      4.12 o 
   1  69  -2     2436.33     2426.40     22.85 o 
   3  69  -2      421.80      444.14      8.81 o 
   5  69  -2      574.20      623.26     13.36 o 
  -4  70  -2       48.07       58.99      2.77 o 
  -2  70  -2     2304.14     2206.55     20.18 o 
   0  70  -2     2430.35     2264.65     17.96 o 
   2  70  -2      925.14      987.62     13.51 o 
   4  70  -2      230.91      272.67      7.93 o 
  -3  71  -2      123.75      109.90      3.90 o 
  -1  71  -2      496.43      566.09      7.38 o 
   1  71  -2       31.35       34.76      2.74 o 
   3  71  -2      739.46      778.74     11.40 o 
   5  71  -2      704.90      768.86     13.53 o 
  -4  72  -2      165.40      152.36      4.11 o 
  -2  72  -2      972.73      941.57     10.03 o 
   0  72  -2      399.90      424.38      8.21 o 
   2  72  -2     1337.91     1333.55     15.48 o 
   4  72  -2      698.17      822.30     13.08 o 
  -3  73  -2       24.40       16.79      1.77 o 
  -1  73  -2     4294.05     4204.13     24.86 o 
   1  73  -2     1069.28     1071.41     14.08 o 
   3  73  -2     1938.96     2035.45     21.25 o 
   5  73  -2      522.22      574.09     15.83 o 
  -4  74  -2      533.49      477.53      6.62 o 
  -2  74  -2       51.34       52.47      2.28 o 
   0  74  -2      232.42      249.07      6.37 o 
   2  74  -2      880.70      836.80     13.17 o 
   4  74  -2      118.41      137.59      4.58 o 
  -3  75  -2      413.14      358.68      7.17 o 
  -1  75  -2     2236.73     2177.63     18.04 o 
   1  75  -2      481.24      496.45      9.50 o 
   3  75  -2      486.88      536.62      8.93 o 
  -4  76  -2       48.02       45.14      2.45 o 
  -2  76  -2      684.34      707.29      8.98 o 
   0  76  -2      735.80      733.49     10.10 o 
   2  76  -2      299.50      290.67      6.55 o 
   4  76  -2      489.05      519.61      8.32 o 
  -3  77  -2     1609.88     1520.45     16.70 o 
  -1  77  -2      120.24      135.07      4.48 o 
   1  77  -2     1182.25     1254.72     14.86 o 
   3  77  -2      183.71      226.79      6.83 o 
  -2  78  -2     1432.91     1445.34     14.07 o 
   0  78  -2      100.36      100.72      3.65 o 
   2  78  -2      410.06      403.23      7.13 o 
   4  78  -2     1707.03     1738.46     24.62 o 
  -3  79  -2     1301.30     1202.97     13.68 o 
  -1  79  -2       22.07       33.10      2.41 o 
   1  79  -2      157.03      154.42      5.26 o 
   3  79  -2     1642.98     1664.77     22.06 o 
  -2  80  -2      193.57      191.20      4.83 o 
   0  80  -2        5.27       18.33      1.62 o 
   2  80  -2       60.61       61.27      3.09 o 
   4  80  -2      182.53      201.95      6.33 o 
  -3  81  -2     1350.25     1143.95     33.49 o 
  -1  81  -2     2187.73     2134.21     22.38 o 
   1  81  -2      622.93      628.22     10.41 o 
   3  81  -2      812.03      897.77     13.76 o 
  -2  82  -2      713.07      695.53     11.01 o 
   0  82  -2     1649.64     1567.40     17.94 o 
   2  82  -2       22.03       34.77      2.21 o 
   4  82  -2       49.42       64.94      3.26 o 
  -3  83  -2     1429.19     1362.67     20.07 o 
  -1  83  -2     1622.04     1595.46     18.40 o 
   1  83  -2     1088.56     1080.46     14.24 o 
   3  83  -2      511.03      553.50     14.53 o 
  -2  84  -2       40.75       37.66      2.37 o 
   0  84  -2      263.18      279.70      7.29 o 
   2  84  -2     1456.14     1426.72     14.69 o 
   4  84  -2      677.29      692.70     11.92 o 
  -3  85  -2       79.87       72.29      4.20 o 
  -1  85  -2      879.03      837.43     12.75 o 
   1  85  -2       62.80       69.45      3.47 o 
   3  85  -2      343.70      338.51      9.74 o 
  -2  86  -2       18.29       21.25      1.65 o 
   0  86  -2      458.91      452.08      9.77 o 
   2  86  -2     1319.05     1273.80     13.19 o 
  -3  87  -2     1199.06     1102.15     11.77 o 
  -1  87  -2     1178.27     1109.16     15.68 o 
   1  87  -2       22.67       30.16      2.34 o 
   3  87  -2     1288.45     1209.33     16.88 o 
  -2  88  -2      348.64      359.88      8.56 o 
   0  88  -2     1221.93     1242.19     23.81 o 
   2  88  -2      583.97      586.75      9.28 o 
  -1  89  -2      716.24      695.62     14.35 o 
   1  89  -2       11.01       18.80      1.83 o 
   3  89  -2      200.01      188.98      7.31 o 
  -2  90  -2      111.71      118.19      5.99 o 
   0  90  -2      394.76      401.96      9.14 o 
   2  90  -2     2352.72     2403.82     25.34 o 
  -1  91  -2     1726.71     1665.01     19.64 o 
   1  91  -2     1767.03     1786.94     18.52 o 
   3  91  -2       12.11       19.75      2.07 o 
  -2  92  -2     1234.06     1145.14     23.42 o 
   0  92  -2      878.17      900.15     17.72 o 
   2  92  -2      198.37      233.39      9.19 o 
  -1  93  -2     1007.95      924.53     18.24 o 
   1  93  -2     2697.76     2745.36     32.39 o 
   0  94  -2       16.41       19.12      1.67 o 
   2  94  -2      520.13      500.27     14.25 o 
  -1  95  -2      249.19      241.73      6.74 o 
   1  95  -2      315.21      325.14     12.03 o 
   0  96  -2      342.77      299.06     12.49 o 
   2  96  -2      193.03      217.44      9.52 o 
   1  97  -2       89.11       91.30      4.99 o 
   0  98  -2      194.60      188.80      6.48 o 
  -5   1  -1     1044.58      913.38     11.62 o 
  -3   1  -1    12964.55    12754.38     63.94 o 
  -1   1  -1    23894.12    22206.36    254.32 o 
   1   1  -1      881.62      982.95     11.69 o 
   3   1  -1     2671.66     3008.89     20.59 o 
   5   1  -1      250.98      261.89      6.52 o 
   7   1  -1     1080.20     1309.60     14.31 o 
  -6   2  -1      252.94      263.46      6.61 o 
  -4   2  -1     1030.42      920.97     14.79 o 
  -2   2  -1      140.95      179.08      6.21 o 
   0   2  -1     4115.65     3657.95     19.15 o 
   2   2  -1     8192.88     8094.27     40.99 o 
   4   2  -1      568.98      560.80     21.05 o 
   6   2  -1      514.89      567.73      9.31 o 
  -5   3  -1      394.16      358.52      7.32 o 
  -3   3  -1     3107.80     2997.92     23.76 o 
  -1   3  -1    14497.47    14001.83     50.30 o 
   1   3  -1    25290.76    23528.48    164.90 o 
   3   3  -1     1105.02     1115.85     11.05 o 
   5   3  -1      922.74      939.17     12.27 o 
   7   3  -1      955.91     1234.65     13.83 o 
  -6   4  -1      254.23      249.41      7.00 o 
  -4   4  -1     1457.00     1501.89     18.83 o 
  -2   4  -1     7434.07     7380.25     27.60 o 
   0   4  -1     3766.17     3688.77     19.15 o 
   2   4  -1     6144.04     6325.52     45.18 o 
   4   4  -1     3934.28     4213.05     46.12 o 
   6   4  -1      255.30      360.19     10.94 o 
  -5   5  -1     1614.43     1394.11     13.48 o 
  -3   5  -1     2145.84     2378.91     16.50 o 
  -1   5  -1    41009.55    37196.84     65.85 o 
   1   5  -1      609.11      677.93     10.26 o 
   3   5  -1     1636.23     1704.58     13.69 o 
   5   5  -1      510.50      529.39     10.15 o 
   7   5  -1     1153.48     1361.64     14.41 o 
  -6   6  -1      804.06      739.85     16.46 o 
  -4   6  -1      841.67      745.44     13.27 o 
  -2   6  -1    16729.42    16435.20     44.70 o 
   0   6  -1      115.04      121.44      1.98 o 
   2   6  -1    12544.15    12304.05     33.29 o 
   4   6  -1     1999.33     2155.83     46.80 o 
   6   6  -1     4177.92     4599.34     54.46 o 
  -5   7  -1     1091.13     1024.36     12.19 o 
  -3   7  -1     1007.72      975.49     11.21 o 
  -1   7  -1    20302.37    18320.75    194.75 o 
   1   7  -1    29483.13    27476.88    482.54 o 
   3   7  -1     1190.12     1290.37     11.92 o 
   5   7  -1       32.94       53.70      3.34 o 
   7   7  -1       51.09       70.55      3.50 o 
  -6   8  -1      198.80      311.05     28.42 o 
  -4   8  -1      232.13      194.22      7.22 o 
  -2   8  -1     2774.31     2828.35     18.50 o 
   0   8  -1     9817.06     8819.90     98.12 o 
   2   8  -1    15874.35    15848.03     63.77 o 
   4   8  -1      377.84      397.63     11.14 o 
   6   8  -1      555.35      664.49     12.30 o 
  -5   9  -1      515.69      474.23      7.84 o 
  -3   9  -1     2590.94     2608.61     24.76 o 
  -1   9  -1    13289.27    12291.46    131.06 o 
   1   9  -1    20490.97    19650.25    419.75 o 
   3   9  -1     1293.96     1394.54     12.40 o 
   5   9  -1     3032.29     3186.64     21.98 o 
   7   9  -1      101.76      131.31      6.13 o 
  -6  10  -1     5052.10     4333.94     62.39 o 
  -4  10  -1      961.52      942.70     13.69 o 
  -2  10  -1     1159.33     1191.47     10.35 o 
   0  10  -1     2326.93     2450.86      8.51 o 
   2  10  -1      669.70      705.46      9.21 o 
   4  10  -1     1664.18     1926.36     24.74 o 
   6  10  -1     1760.27     2004.06     22.56 o 
  -5  11  -1      478.69      442.73      7.61 o 
  -3  11  -1     8438.60     8124.03     80.31 o 
  -1  11  -1      184.33      210.08      8.18 o 
   1  11  -1    36448.40    35254.09    545.70 o 
   3  11  -1     3272.66     3567.96     33.98 o 
   5  11  -1      519.16      544.21      8.89 o 
   7  11  -1     1015.94     1164.43     12.66 o 
  -6  12  -1      360.75      479.25     48.01 o 
  -4  12  -1     3276.99     3215.37     19.28 o 
  -2  12  -1     2936.11     2807.12     22.05 o 
   0  12  -1    32667.23    30371.13    491.87 o 
   2  12  -1      225.30      236.91      5.48 o 
   4  12  -1     4713.56     4807.99     48.31 o 
   6  12  -1     1813.87     2084.69     22.55 o 
  -5  13  -1     3095.90     2818.80     21.26 o 
  -3  13  -1     2444.75     2500.86     37.01 o 
  -1  13  -1     9607.08     8655.29     70.94 o 
   1  13  -1     6825.01     6505.31     22.21 o 
   3  13  -1      870.61      887.73     14.28 o 
   5  13  -1      883.84      995.24     12.04 o 
   7  13  -1     1378.62     1554.81     12.76 o 
  -6  14  -1      765.68      706.73     13.75 o 
  -4  14  -1      112.21      115.60      3.15 o 
  -2  14  -1       54.74       71.13      3.39 o 
   0  14  -1    31989.16    30960.58     50.60 o 
   2  14  -1      575.77      576.75      9.66 o 
   4  14  -1     4445.72     4812.81     47.89 o 
   6  14  -1     1039.40     1212.03     13.46 o 
  -5  15  -1      748.53      756.84     10.02 o 
  -3  15  -1     1833.52     1645.23     16.58 o 
  -1  15  -1    32411.91    27400.21     85.75 o 
   1  15  -1     4585.52     4475.66     24.15 o 
   3  15  -1     7144.40     7743.35     51.29 o 
   5  15  -1     2821.02     3189.96     21.64 o 
   7  15  -1      101.60      121.11      3.43 o 
  -6  16  -1     1739.12     1652.62     28.28 o 
  -4  16  -1     1912.69     1663.24     12.93 o 
  -2  16  -1     4005.85     4185.46     16.72 o 
   0  16  -1    12475.10    12176.41     95.14 o 
   2  16  -1     3879.19     4337.11     27.43 o 
   4  16  -1      993.08     1139.49     26.68 o 
   6  16  -1      330.52      406.63      7.77 o 
  -5  17  -1     2498.30     2256.09     18.90 o 
  -3  17  -1     2053.59     1923.01     19.75 o 
  -1  17  -1     9332.71     8415.35    123.73 o 
   1  17  -1    17379.96    15997.17     91.07 o 
   3  17  -1     3687.66     4031.48     45.84 o 
   5  17  -1    11747.65    12296.31    114.74 o 
   7  17  -1      742.53      821.68      9.94 o 
  -6  18  -1     4576.54     4084.81     49.17 o 
  -4  18  -1      502.76      510.12      7.26 o 
  -2  18  -1    12823.79    12731.65     31.79 o 
   0  18  -1    54086.68    52332.36     78.04 o 
   2  18  -1     4924.99     5032.66     33.99 o 
   4  18  -1      627.37      687.48     12.94 o 
   6  18  -1      254.47      312.07      6.94 o 
  -5  19  -1     1890.50     1712.47     15.08 o 
  -3  19  -1     4459.21     4509.02     35.81 o 
  -1  19  -1    23244.65    21135.80     56.84 o 
   1  19  -1     2491.23     2503.54     19.93 o 
   3  19  -1    10221.22    11021.09    111.18 o 
   5  19  -1       81.29      101.31      5.11 o 
   7  19  -1      621.48      663.30     13.22 o 
  -6  20  -1     1441.81     1348.70     21.17 o 
  -4  20  -1     1295.28     1213.76     13.17 o 
  -2  20  -1    18338.31    18525.94    225.14 o 
   0  20  -1     3174.04     3339.08     43.08 o 
   2  20  -1    25915.11    28196.61     83.41 o 
   4  20  -1     5009.75     5230.40    106.12 o 
   6  20  -1      743.45      856.55     10.87 o 
  -5  21  -1     1270.90     1083.43     12.05 o 
  -3  21  -1     2039.54     1905.87     29.11 o 
  -1  21  -1    11568.13    10689.10    216.42 o 
   1  21  -1    29844.65    27663.32     69.20 o 
   3  21  -1      352.99      247.55     11.59 o 
   5  21  -1      912.15      986.67     11.57 o 
   7  21  -1     2449.94     2762.94     20.29 o 
  -6  22  -1      212.47      227.16      9.01 o 
  -4  22  -1     3785.82     3467.17     28.24 o 
  -2  22  -1    17214.25    16717.56     47.65 o 
   0  22  -1    19969.96    20118.69     59.42 o 
   2  22  -1      474.88      616.52     16.10 o 
   4  22  -1     2061.66     2281.43     57.95 o 
   6  22  -1     1180.52     1352.62     13.06 o 
  -5  23  -1     1979.66     1722.20     17.12 o 
  -3  23  -1      757.36      746.94     16.05 o 
  -1  23  -1     6869.08     6621.22     37.83 o 
   1  23  -1     3923.25     3921.14     22.37 o 
   3  23  -1      663.32      785.46     23.71 o 
   5  23  -1     4547.95     4868.66     38.01 o 
   7  23  -1      182.86      204.85      5.40 o 
  -6  24  -1      113.48      136.73      5.37 o 
  -4  24  -1     5297.82     4732.11     45.11 o 
  -2  24  -1     5209.54     5083.81     31.74 o 
   0  24  -1     2430.39     2431.22     16.03 o 
   2  24  -1    29558.04    31126.46     92.18 o 
   4  24  -1     1647.31     1772.96     22.04 o 
   6  24  -1      901.27     1035.47     10.59 o 
  -5  25  -1      448.04      400.00      8.28 o 
  -3  25  -1     1309.66     1080.44     24.94 o 
  -1  25  -1      620.89      646.86     11.97 o 
   1  25  -1      368.25      337.10      5.30 o 
   3  25  -1     1945.33     2314.97     30.05 o 
   5  25  -1      789.26      885.48     11.13 o 
   7  25  -1      793.51      848.69     14.49 o 
  -6  26  -1     3087.72     2971.40     26.37 o 
  -4  26  -1      224.08      215.50      5.54 o 
  -2  26  -1     4156.03     3975.44     41.46 o 
   0  26  -1    22346.20    22127.45    175.04 o 
   2  26  -1      142.69      205.23     18.49 o 
   4  26  -1     2400.40     2331.48     24.46 o 
   6  26  -1     1504.05     1697.04     16.14 o 
  -5  27  -1     1258.22     1097.84     13.67 o 
  -3  27  -1     1858.37     1699.38     27.58 o 
  -1  27  -1     3380.24     3363.68     19.82 o 
   1  27  -1     1452.36     1520.24     15.75 o 
   3  27  -1     3445.11     3609.73     38.24 o 
   5  27  -1     4184.03     4523.94     29.57 o 
   7  27  -1      619.57      680.41     16.08 o 
  -6  28  -1       68.24       88.14      4.36 o 
  -4  28  -1      118.06      110.78      3.42 o 
  -2  28  -1    11282.80    10364.39    119.66 o 
   0  28  -1     3184.25     3158.73     21.45 o 
   2  28  -1     7583.14     7928.54     95.98 o 
   4  28  -1     7802.12     8337.33     61.85 o 
   6  28  -1     1828.72     2114.03     16.87 o 
  -5  29  -1      395.00      358.13      7.78 o 
  -3  29  -1     2496.12     2357.97     33.09 o 
  -1  29  -1      942.12     1091.16     14.44 o 
   1  29  -1     7913.90     7769.95     35.23 o 
   3  29  -1      118.91      159.97      8.24 o 
   5  29  -1      373.40      377.44      7.27 o 
  -6  30  -1     2173.04     1865.83     43.45 o 
  -4  30  -1        6.15       28.14      3.45 o 
  -2  30  -1     6187.52     5920.47     63.75 o 
   0  30  -1     3280.62     3391.66     23.69 o 
   2  30  -1     3724.70     4087.11     47.36 o 
   4  30  -1      958.27      990.67      9.14 o 
   6  30  -1     1960.42     2260.07     30.67 o 
  -5  31  -1      964.38      859.83     11.99 o 
  -3  31  -1      225.39      221.51     13.26 o 
  -1  31  -1     4425.64     4291.20     46.28 o 
   1  31  -1     6301.01     6266.05     38.94 o 
   3  31  -1     3517.64     3769.74     40.57 o 
   5  31  -1      700.72      743.72     10.19 o 
  -6  32  -1      592.84      556.58      8.84 o 
  -4  32  -1     8166.93     7218.02    100.65 o 
  -2  32  -1     4612.37     4432.64     95.62 o 
   0  32  -1       26.38       20.34      1.85 o 
   2  32  -1    10257.43    10832.38     55.24 o 
   4  32  -1      466.18      506.55      6.62 o 
   6  32  -1       73.45       91.22      3.75 o 
  -5  33  -1     1645.78     1514.95     15.81 o 
  -3  33  -1     5953.50     5902.34     41.66 o 
  -1  33  -1     2689.23     2254.44     18.53 o 
   1  33  -1    17253.21    18399.93     57.02 o 
   3  33  -1     2102.02     2424.01     33.21 o 
   5  33  -1      398.27      493.07      8.27 o 
  -6  34  -1       75.39       88.20      3.35 o 
  -4  34  -1      621.28      532.41      7.98 o 
  -2  34  -1     1595.95     1515.06     23.67 o 
   0  34  -1     5669.52     6109.43     92.30 o 
   2  34  -1     1454.90     1629.08     17.42 o 
   4  34  -1     1130.15     1181.58     12.46 o 
   6  34  -1      600.75      694.69      9.97 o 
  -5  35  -1     2735.75     2527.19     20.19 o 
  -3  35  -1     5909.96     5593.76     41.08 o 
  -1  35  -1     2058.84     2128.94     28.52 o 
   1  35  -1     3889.07     4185.38     28.72 o 
   3  35  -1      379.12      427.33     14.99 o 
   5  35  -1     2320.76     2470.60     28.09 o 
  -6  36  -1      408.26      353.63      8.15 o 
  -4  36  -1       16.92       21.53      2.08 o 
  -2  36  -1     1287.96     1403.69     22.01 o 
   0  36  -1     1854.21     1860.69     26.57 o 
   2  36  -1     4196.72     4556.49     30.05 o 
   4  36  -1      334.87      328.92      5.41 o 
   6  36  -1      563.58      582.44      8.10 o 
  -5  37  -1     1635.90     1397.15     14.79 o 
  -3  37  -1      101.64      134.22      5.91 o 
  -1  37  -1      402.80      385.58      9.34 o 
   1  37  -1     5410.03     5621.08     33.60 o 
   3  37  -1     8627.80     8811.99     85.68 o 
   5  37  -1       28.16       34.19      2.70 o 
  -6  38  -1      123.99      113.53      5.28 o 
  -4  38  -1     2152.53     2097.01     17.02 o 
  -2  38  -1     6978.93     6561.26     75.61 o 
   0  38  -1     4919.65     5272.78     39.00 o 
   2  38  -1     2268.60     2457.12     26.47 o 
   4  38  -1      653.16      613.39      7.24 o 
   6  38  -1      627.11      682.31     10.53 o 
  -5  39  -1      232.62      213.77      5.67 o 
  -3  39  -1      237.09      233.14      9.77 o 
  -1  39  -1     2506.82     2405.83     23.86 o 
   1  39  -1     8975.26     9700.13     86.06 o 
   3  39  -1     3278.44     3468.91     34.74 o 
   5  39  -1     1830.55     2126.05     26.77 o 
  -6  40  -1      157.18      134.58      5.57 o 
  -4  40  -1     1649.89     1504.66     13.51 o 
  -2  40  -1      102.47       80.41      4.95 o 
   0  40  -1       82.49       72.03      3.29 o 
   2  40  -1     2620.93     2964.10     37.04 o 
   4  40  -1      102.06      141.44      3.68 o 
   6  40  -1      537.52      592.15      9.54 o 
  -5  41  -1      356.98      337.27      7.68 o 
  -3  41  -1    12403.05    11427.34     47.86 o 
  -1  41  -1     4618.15     4942.97     50.93 o 
   1  41  -1     9660.45     9992.08     52.64 o 
   3  41  -1     2942.98     2951.70     51.78 o 
   5  41  -1      365.40      400.04      7.87 o 
  -6  42  -1     1232.25     1104.63     18.13 o 
  -4  42  -1      722.94      580.58      9.61 o 
  -2  42  -1     6755.93     7060.90    114.61 o 
   0  42  -1     3155.69     2955.14     25.35 o 
   2  42  -1     1734.92     1843.37     24.10 o 
   4  42  -1     1202.61     1214.53     11.24 o 
   6  42  -1      969.54     1036.95     12.22 o 
  -5  43  -1      778.66      693.39     10.25 o 
  -3  43  -1       93.49       99.81      3.62 o 
  -1  43  -1     1905.88     1811.94     26.56 o 
   1  43  -1       20.47       62.64     11.81 o 
   3  43  -1     2341.95     2447.31     64.88 o 
   5  43  -1      346.07      376.50      7.55 o 
  -6  44  -1      393.06      348.64      8.10 o 
  -4  44  -1      999.19      954.41     12.31 o 
  -2  44  -1     4549.41     4326.33     54.04 o 
   0  44  -1     2710.22     2781.02     44.11 o 
   2  44  -1     3655.51     3805.95     35.32 o 
   4  44  -1     2593.70     2728.59     20.43 o 
   6  44  -1      502.02      549.02     10.06 o 
  -5  45  -1     2095.73     1881.23     18.20 o 
  -3  45  -1      169.26      182.57      4.96 o 
  -1  45  -1     5518.84     5456.56     50.26 o 
   1  45  -1     1545.43     1706.84     18.14 o 
   3  45  -1      438.48      464.86      8.72 o 
   5  45  -1     1015.89     1177.36     13.14 o 
  -6  46  -1     1118.09      910.61     14.33 o 
  -4  46  -1     2922.66     2745.20     27.43 o 
  -2  46  -1     4089.90     3837.86     46.30 o 
   0  46  -1     2350.95     2150.49     25.99 o 
   2  46  -1     2509.33     2817.23     31.03 o 
   4  46  -1     1666.88     1811.91     14.60 o 
   6  46  -1     1265.60     1298.90     17.88 o 
  -5  47  -1       24.30       31.27      2.23 o 
  -3  47  -1     2214.03     2059.76     18.16 o 
  -1  47  -1     1545.17     1627.24     17.86 o 
   1  47  -1      321.21      319.43      8.04 o 
   3  47  -1     3669.23     3651.87     26.37 o 
   5  47  -1     2659.44     2958.05     25.46 o 
  -6  48  -1      302.93      246.70     13.06 o 
  -4  48  -1       58.64       74.49      3.25 o 
  -2  48  -1     1044.09     1146.25     20.20 o 
   0  48  -1      831.66      806.81     10.54 o 
   2  48  -1     8060.06     8486.71     67.91 o 
   4  48  -1     1488.07     1595.77     13.85 o 
   6  48  -1      199.72      200.58      5.89 o 
  -5  49  -1      148.62      138.80      4.75 o 
  -3  49  -1     1308.04     1183.91     13.21 o 
  -1  49  -1       73.52      134.38      5.11 o 
   1  49  -1     1777.34     1744.96     19.23 o 
   3  49  -1       27.70       38.41      2.49 o 
   5  49  -1       29.09       37.54      2.57 o 
  -6  50  -1      456.45      421.02      9.35 o 
  -4  50  -1      475.45      444.34      7.89 o 
  -2  50  -1      424.07      431.02     12.62 o 
   0  50  -1     1809.58     1912.38     16.62 o 
   2  50  -1     1136.03     1160.09     20.64 o 
   4  50  -1     1109.20     1193.76     12.36 o 
   6  50  -1       95.10      114.57      4.51 o 
  -5  51  -1      656.62      630.99      9.86 o 
  -3  51  -1       58.23       55.99      2.83 o 
  -1  51  -1     3834.24     3717.20     28.47 o 
   1  51  -1      602.68      616.06     13.55 o 
   3  51  -1      532.97      484.51      8.18 o 
   5  51  -1     2609.68     2845.87     28.58 o 
  -4  52  -1      523.94      473.24      8.08 o 
  -2  52  -1     1686.39     1643.27     15.96 o 
   0  52  -1     2979.80     2862.91     23.74 o 
   2  52  -1      931.67      988.01     19.38 o 
   4  52  -1     2801.48     2973.05     20.76 o 
   6  52  -1      317.18      320.06      6.20 o 
  -5  53  -1     1801.92     1686.24     15.55 o 
  -3  53  -1     2365.05     2163.59     21.59 o 
  -1  53  -1      852.09      837.29     13.73 o 
   1  53  -1     3712.16     3752.17     34.15 o 
   3  53  -1      257.87      269.64      6.08 o 
   5  53  -1     1195.81     1255.90     14.87 o 
  -4  54  -1     1449.46     1326.98     18.03 o 
  -2  54  -1      572.05      583.57      8.90 o 
   0  54  -1      929.25      952.02     13.91 o 
   2  54  -1     1107.81     1135.28     14.92 o 
   4  54  -1      536.10      592.86      9.19 o 
   6  54  -1       68.31       84.22      3.46 o 
  -5  55  -1     1953.82     1805.61     15.37 o 
  -3  55  -1     3103.21     2987.82     26.18 o 
  -1  55  -1     1146.10     1094.37     19.23 o 
   1  55  -1     2313.90     2390.31     27.58 o 
   3  55  -1     2515.48     2644.33     19.27 o 
   5  55  -1      228.42      286.23      6.88 o 
  -4  56  -1      537.77      523.55      8.57 o 
  -2  56  -1     8893.29     8413.03     96.89 o 
   0  56  -1     4060.18     4023.84     34.65 o 
   2  56  -1     3986.00     4189.61     36.78 o 
   4  56  -1     1268.62     1427.86     14.10 o 
   6  56  -1      875.80      839.71     30.31 o 
  -5  57  -1      125.94      133.10      3.96 o 
  -3  57  -1     1585.08     1552.65     17.12 o 
  -1  57  -1      230.64      294.08     10.10 o 
   1  57  -1      300.30      340.08     10.54 o 
   3  57  -1     1706.51     1785.82     15.91 o 
   5  57  -1      990.64     1026.45     12.61 o 
  -4  58  -1      159.82      162.04      4.43 o 
  -2  58  -1     1298.30     1310.12     11.85 o 
   0  58  -1      146.43      183.17      8.89 o 
   2  58  -1     1010.10     1045.34     10.95 o 
   4  58  -1      289.59      317.65      6.53 o 
  -5  59  -1      282.79      265.87      5.98 o 
  -3  59  -1      672.12      674.27     10.11 o 
  -1  59  -1     2309.18     2323.37     17.87 o 
   1  59  -1     2120.48     2063.56     16.71 o 
   3  59  -1     1179.41     1246.99     13.29 o 
   5  59  -1     2467.88     2717.27     31.23 o 
  -4  60  -1     1117.22     1053.28     12.60 o 
  -2  60  -1      668.89      683.36      8.53 o 
   0  60  -1     1145.37     1183.99     17.78 o 
   2  60  -1     6315.33     6440.61     46.81 o 
   4  60  -1      147.01      158.79      4.90 o 
  -5  61  -1     1630.15     1449.87     13.94 o 
  -3  61  -1      587.54      571.25      8.79 o 
  -1  61  -1     1482.75     1477.52     11.78 o 
   1  61  -1     1896.54     1867.15     20.35 o 
   3  61  -1     1458.23     1428.79     13.51 o 
   5  61  -1     1184.54     1362.81     18.97 o 
  -4  62  -1      218.70      209.43      5.80 o 
  -2  62  -1     3687.12     3552.20     25.98 o 
   0  62  -1     3951.34     3677.25     39.22 o 
   2  62  -1      956.45      978.66     11.78 o 
   4  62  -1     1563.68     1665.06     16.34 o 
  -5  63  -1      146.49      126.46      3.81 o 
  -3  63  -1       51.92       57.29      2.73 o 
  -1  63  -1     1652.04     1551.21     15.23 o 
   1  63  -1      424.83      425.64      6.86 o 
   3  63  -1     1398.01     1439.37     13.49 o 
   5  63  -1      405.48      446.80      7.89 o 
  -4  64  -1      962.78      894.25     13.90 o 
  -2  64  -1     1106.22     1050.26     10.19 o 
   0  64  -1      830.25      780.60      9.27 o 
   2  64  -1     6159.53     6079.04     36.44 o 
   4  64  -1     2053.87     2184.70     28.44 o 
  -5  65  -1      137.80      143.76      3.72 o 
  -3  65  -1      739.62      740.11      9.71 o 
  -1  65  -1      384.78      380.71      6.40 o 
   1  65  -1     2415.91     2435.82     20.49 o 
   3  65  -1     3831.27     3860.43     24.13 o 
   5  65  -1      358.57      398.03      6.94 o 
  -4  66  -1       58.56       53.52      2.68 o 
  -2  66  -1      338.33      310.11      5.49 o 
   0  66  -1     5154.63     4942.18     48.97 o 
   2  66  -1     3048.53     3044.58     25.97 o 
   4  66  -1      965.35      994.77     16.22 o 
  -5  67  -1      198.71      176.89      4.86 o 
  -3  67  -1     6230.66     6041.28     37.88 o 
  -1  67  -1     3337.61     3315.69     21.89 o 
   1  67  -1     2192.44     2139.04     17.96 o 
   3  67  -1     2777.99     2896.14     24.50 o 
   5  67  -1       10.33       15.05      2.05 o 
  -4  68  -1      169.34      163.78      4.83 o 
  -2  68  -1      706.19      694.35      8.52 o 
   0  68  -1      465.56      476.62      7.83 o 
   2  68  -1     2750.26     2779.73     24.84 o 
   4  68  -1     1140.53     1201.59     17.14 o 
  -5  69  -1      750.04      675.66     16.59 o 
  -3  69  -1     2359.14     2275.60     17.66 o 
  -1  69  -1     3987.30     3891.83     27.42 o 
   1  69  -1        1.50       10.43      1.71 o 
   3  69  -1       18.77       24.67      2.32 o 
   5  69  -1     1407.20     1485.46     19.93 o 
  -4  70  -1      112.51      106.75      3.66 o 
  -2  70  -1      525.32      521.27      7.28 o 
   0  70  -1      743.22      705.70      9.65 o 
   2  70  -1      340.86      329.36      8.50 o 
   4  70  -1      584.56      635.40     11.92 o 
  -3  71  -1     1504.68     1416.29     13.15 o 
  -1  71  -1     1182.56     1191.71     13.85 o 
   1  71  -1     1665.64     1669.07     17.22 o 
   3  71  -1     2738.07     2840.53     26.36 o 
   5  71  -1     1042.54     1043.87     16.08 o 
  -4  72  -1       41.01       37.99      1.91 o 
  -2  72  -1      148.29      141.41      4.14 o 
   0  72  -1      188.51      187.24      4.96 o 
   2  72  -1      770.36      786.21     12.98 o 
   4  72  -1        3.87        9.43      1.87 o 
  -3  73  -1     1079.91     1096.92     11.74 o 
  -1  73  -1      202.54      196.02      5.58 o 
   1  73  -1      474.75      495.67      9.39 o 
   3  73  -1      712.50      779.55     13.03 o 
   5  73  -1     1262.95     1379.78     23.68 o 
  -4  74  -1     2054.87     1825.85     13.56 o 
  -2  74  -1      143.51      142.34      4.05 o 
   0  74  -1     2519.67     2407.84     17.93 o 
   2  74  -1      179.59      183.58      6.22 o 
   4  74  -1      277.49      319.65      9.13 o 
  -3  75  -1     2002.32     1886.90     14.63 o 
  -1  75  -1     3479.57     3330.00     25.44 o 
   1  75  -1     3040.97     3045.58     23.16 o 
   3  75  -1       32.36       43.77      3.61 o 
  -4  76  -1     2187.22     1940.15     48.50 o 
  -2  76  -1      729.74      712.37      8.86 o 
   0  76  -1     1821.32     1826.88     15.77 o 
   2  76  -1     2714.26     2862.53     27.03 o 
   4  76  -1      428.79      454.93     10.14 o 
  -3  77  -1      741.15      708.49      9.18 o 
  -1  77  -1      292.16      299.07      7.38 o 
   1  77  -1     5498.68     5481.92     37.32 o 
   3  77  -1     1963.65     1977.48     23.65 o 
  -4  78  -1     2600.61     2195.59     23.22 o 
  -2  78  -1      462.43      469.48      7.95 o 
   0  78  -1     6615.73     6322.75     44.04 o 
   2  78  -1      357.30      343.75      9.17 o 
   4  78  -1     1257.89     1357.78     22.14 o 
  -3  79  -1      462.55      439.66      7.76 o 
  -1  79  -1      993.89      952.22     11.38 o 
   1  79  -1     3103.19     3207.54     23.14 o 
   3  79  -1      465.84      476.27      9.66 o 
  -4  80  -1      697.21      690.80     28.00 o 
  -2  80  -1     1449.81     1413.43     15.77 o 
   0  80  -1     1461.91     1532.69     16.26 o 
   2  80  -1     1111.21     1140.20     18.20 o 
   4  80  -1     1824.89     1782.13     31.97 o 
  -3  81  -1     2162.64     2139.48     24.41 o 
  -1  81  -1      357.57      380.15      7.02 o 
   1  81  -1      275.46      309.09      7.00 o 
   3  81  -1      775.30      769.74     11.71 o 
  -2  82  -1     1751.34     1767.67     16.88 o 
   0  82  -1     6918.57     6726.33     97.50 o 
   2  82  -1      582.17      601.69     12.80 o 
   4  82  -1     2449.87     2620.08     37.77 o 
  -3  83  -1      178.44      173.40      6.55 o 
  -1  83  -1     1348.58     1382.45     18.87 o 
   1  83  -1     1061.17     1050.37     12.46 o 
   3  83  -1      473.16      501.05      8.95 o 
  -2  84  -1     1793.62     1676.51     18.57 o 
   0  84  -1      184.51      214.45      6.85 o 
   2  84  -1     1194.77     1216.01     17.51 o 
   4  84  -1       16.17       22.98      2.22 o 
  -3  85  -1      214.16      193.12      5.95 o 
  -1  85  -1      410.08      414.91      8.58 o 
   1  85  -1      342.71      335.45      7.47 o 
   3  85  -1      174.35      176.80      5.52 o 
  -2  86  -1     1732.04     1693.18     16.67 o 
   0  86  -1     2667.04     2686.55     28.95 o 
   2  86  -1        9.96       13.40      1.37 o 
  -3  87  -1      225.81      216.75      7.46 o 
  -1  87  -1      533.97      496.85      9.82 o 
   1  87  -1      709.21      720.21     12.94 o 
   3  87  -1      398.22      407.90     11.48 o 
  -2  88  -1      240.51      218.90      5.58 o 
   0  88  -1     1309.20     1346.92     20.55 o 
   2  88  -1      182.61      202.54      5.17 o 
  -3  89  -1      332.78      295.50      7.71 o 
  -1  89  -1      222.77      210.43      6.91 o 
   1  89  -1      824.10      918.53     14.72 o 
   3  89  -1       71.74       76.41      3.45 o 
  -2  90  -1      441.47      422.70      7.11 o 
   0  90  -1      874.88      936.78     13.09 o 
   2  90  -1       11.30       11.40      1.14 o 
  -1  91  -1     1083.58     1062.75     12.95 o 
   1  91  -1      200.12      216.37      5.76 o 
   3  91  -1      243.97      265.30     10.32 o 
  -2  92  -1       72.85       62.88      3.36 o 
   0  92  -1       51.40       56.78      3.01 o 
   2  92  -1      168.80      157.68      4.23 o 
  -1  93  -1      446.61      440.80      7.69 o 
   1  93  -1       67.32       78.58      3.74 o 
  -2  94  -1      437.24      428.29     15.01 o 
   0  94  -1     1069.86     1054.43     26.38 o 
   2  94  -1      169.77      187.24      6.27 o 
  -1  95  -1      298.88      264.88      7.15 o 
   1  95  -1      193.27      201.96      6.94 o 
  -2  96  -1     1488.15     1320.61     22.55 o 
   0  96  -1     1073.94     1130.43     19.78 o 
   2  96  -1      136.39      122.14      5.14 o 
  -1  97  -1        2.26        5.61      1.24 o 
   1  97  -1     1419.24     1491.04     21.10 o 
   0  98  -1      664.87      650.46     13.53 o 
   1  99  -1     1078.25     1148.91     19.78 o 
   0 100  -1      519.17      500.01     11.73 o 
  -6   0   0     1648.39     1514.00     22.08 o 
  -4   0   0     9281.54     9001.00     42.07 o 
  -2   0   0     1245.42     1152.43     21.45 o 
   2   0   0     1134.09     1082.59     22.65 o 
   4   0   0     9382.28    10655.57    104.54 o 
   6   0   0     1686.50     1872.36     31.71 o 
  -7   1   0      306.50      272.01      8.16 o 
  -5   1   0     7493.80     6927.26     33.57 o 
  -3   1   0     5466.49     5115.57     46.23 o 
  -1   1   0    17622.47    16087.19     27.90 o 
   1   1   0    18212.27    16845.15     42.80 o 
   3   1   0     5402.92     5857.35     45.55 o 
   5   1   0     7584.61     7953.22     38.62 o 
   7   1   0      239.09      298.85      6.25 o 
  -6   2   0      810.24      786.02     11.24 o 
  -4   2   0     6122.42     5910.93     24.09 o 
  -2   2   0     5518.46     5140.05     38.49 o 
   2   2   0     5308.54     5411.58     24.49 o 
   4   2   0     6367.62     7252.94     84.42 o 
   6   2   0      844.33      959.12     15.54 o 
  -7   3   0      770.67      588.56     15.91 o 
  -5   3   0     3058.15     2910.80     25.23 o 
  -3   3   0     1870.87     1902.90     18.50 o 
  -1   3   0    12711.19    12100.55     31.96 o 
   1   3   0    13470.49    13751.06    512.39 o 
   3   3   0     1915.65     2233.80     20.33 o 
   5   3   0     3554.09     3837.12     30.64 o 
   7   3   0      835.74      952.79     11.09 o 
  -6   4   0     1043.87      989.45     12.57 o 
  -4   4   0     5319.29     4809.01     23.45 o 
  -2   4   0    15002.56    14438.10     41.75 o 
   2   4   0    15353.59    15855.77     58.47 o 
   4   4   0     4837.47     5141.73     42.34 o 
   6   4   0      945.60     1056.26     20.21 o 
  -7   5   0     1802.77     1495.58     28.34 o 
  -5   5   0     1240.39     1180.84     13.87 o 
  -3   5   0     1324.41     1236.37      8.34 o 
  -1   5   0     1339.95     1392.05     10.31 o 
   1   5   0      954.11     1070.78     23.28 o 
   3   5   0     1423.52     1527.37     17.08 o 
   5   5   0     1304.81     1424.88     13.57 o 
   7   5   0     1809.11     2159.47     16.53 o 
  -6   6   0     1206.15     1101.08     15.59 o 
  -4   6   0     2485.60     2290.30     19.52 o 
  -2   6   0    10557.37     9863.52     25.40 o 
   0   6   0      401.95      349.63      6.86 o 
   2   6   0    10905.90    10586.38     69.22 o 
   4   6   0     2487.24     2761.34     29.99 o 
   6   6   0     1291.90     1410.81     20.74 o 
  -7   7   0      334.63      356.97     14.08 o 
  -5   7   0      475.15      502.27      9.63 o 
  -3   7   0     2992.53     2903.73     20.12 o 
  -1   7   0    29347.80    25607.24    149.76 o 
   1   7   0    29912.64    27638.89    729.44 o 
   3   7   0     3039.48     3298.51     38.14 o 
   5   7   0      620.45      709.75     11.01 o 
   7   7   0      296.93      340.98      6.51 o 
  -6   8   0      259.96      235.15     11.81 o 
  -4   8   0     1287.99     1237.61     19.33 o 
  -2   8   0      501.42      538.27      6.08 o 
   0   8   0    17788.58    15367.48     52.15 o 
   2   8   0      494.06      526.62     10.61 o 
   4   8   0     1355.58     1486.55     22.20 o 
   6   8   0      230.56      240.36      7.75 o 
  -7   9   0       63.54       84.35      6.90 o 
  -5   9   0     6336.85     5651.19     28.69 o 
  -3   9   0     3455.76     3228.24     26.84 o 
  -1   9   0    14042.64    13181.92     47.91 o 
   1   9   0    13547.47    13270.51    247.41 o 
   3   9   0     3316.45     3477.46     35.04 o 
   5   9   0     6353.17     6582.63     59.01 o 
   7   9   0       67.52      102.37      8.05 o 
  -6  10   0      122.40      117.87      4.25 o 
  -4  10   0     1233.22     1174.91     24.89 o 
  -2  10   0     3555.00     3539.97     14.53 o 
   0  10   0     1966.78     1798.18     20.38 o 
   2  10   0     3551.58     3619.61     16.97 o 
   4  10   0     1173.19     1295.63     20.87 o 
   6  10   0      130.00      144.31      5.28 o 
  -7  11   0     1684.21     1327.72     26.97 o 
  -5  11   0      576.10      581.02      9.10 o 
  -3  11   0     2395.61     2418.75     17.16 o 
  -1  11   0    16844.45    16324.16     34.30 o 
   1  11   0    17622.47    17213.55    140.27 o 
   3  11   0     2115.68     2417.47     29.36 o 
   5  11   0      557.09      636.28     11.35 o 
   7  11   0     1883.66     2078.22     15.30 o 
  -6  12   0       24.76       37.80      2.62 o 
  -4  12   0      886.51      800.11     13.14 o 
  -2  12   0     7926.92     7399.15     30.98 o 
   0  12   0      142.62      126.56      4.05 o 
   2  12   0     8166.28     7761.01     39.30 o 
   4  12   0      739.67      735.25     15.80 o 
   6  12   0        7.25       18.89      2.26 o 
  -7  13   0      527.98      457.59     15.75 o 
  -5  13   0     1529.99     1354.40     12.38 o 
  -3  13   0     3139.18     3216.59     33.93 o 
  -1  13   0     1255.83     1204.12     12.20 o 
   1  13   0     1670.85     1620.29     16.96 o 
   3  13   0     3375.24     3837.10     36.98 o 
   5  13   0     1407.91     1419.08     21.05 o 
   7  13   0      425.40      459.03      6.97 o 
  -6  14   0      453.47      390.83      8.24 o 
  -4  14   0     4371.77     3871.54     40.90 o 
  -2  14   0     5819.43     5577.32     23.34 o 
   0  14   0     6382.33     6219.54     30.00 o 
   2  14   0     5928.65     5916.52     27.29 o 
   4  14   0     4338.05     4396.29     52.61 o 
   6  14   0      308.33      328.99      7.36 o 
  -7  15   0      844.68      693.74     19.18 o 
  -5  15   0       92.39      104.17      3.63 o 
  -3  15   0     9996.31     9538.49     63.92 o 
  -1  15   0     1541.33     1492.26     14.08 o 
   1  15   0     1502.92     1505.36     16.14 o 
   3  15   0    10493.49    10958.40    138.73 o 
   5  15   0       87.17      106.33      5.24 o 
   7  15   0      877.16      964.70     11.45 o 
  -6  16   0      139.24      163.08      5.35 o 
  -4  16   0      554.41      521.27     11.62 o 
  -2  16   0     1829.15     1742.28     14.62 o 
   0  16   0     2904.68     3098.25     22.61 o 
   2  16   0     1841.80     1783.03     15.74 o 
   4  16   0      414.26      460.19     12.70 o 
   6  16   0      237.56      292.26      6.92 o 
  -7  17   0      250.91      255.11     11.42 o 
  -5  17   0      936.61      799.35      9.68 o 
  -3  17   0     3785.11     3730.53     30.19 o 
  -1  17   0     5923.52     5628.75     28.96 o 
   1  17   0     5352.01     5112.18     26.99 o 
   3  17   0     3387.89     3605.86     36.10 o 
   5  17   0      929.36      945.65     15.81 o 
   7  17   0      228.50      274.58      5.86 o 
  -6  18   0      745.72      654.06     10.52 o 
  -4  18   0     9092.88     8573.70     89.48 o 
  -2  18   0     5621.91     5313.95     64.72 o 
   0  18   0     1459.63     1471.24     12.37 o 
   2  18   0     5677.50     5367.24     25.20 o 
   4  18   0     8909.45     9621.19    114.10 o 
   6  18   0      675.75      723.73     10.86 o 
  -7  19   0      509.41      434.12     10.82 o 
  -5  19   0     1979.93     1747.33     14.38 o 
  -3  19   0      430.08      549.65      7.24 o 
  -1  19   0      264.28      318.66     21.53 o 
   1  19   0      245.42      288.01      6.23 o 
   3  19   0      403.33      549.65     14.23 o 
   5  19   0     2413.86     2627.19     23.85 o 
  -6  20   0      316.89      329.85      8.10 o 
  -4  20   0     3968.88     3444.81     34.95 o 
  -2  20   0    11133.96    11115.71    108.90 o 
   0  20   0    59441.16    55590.17    104.55 o 
   2  20   0    11460.80    11537.54     33.33 o 
   4  20   0     4038.30     4164.54     57.68 o 
   6  20   0      203.11      278.59      7.35 o 
  -7  21   0     1422.99     1153.82     25.32 o 
  -5  21   0       11.37       26.94      2.56 o 
  -3  21   0      253.88      255.49      5.07 o 
  -1  21   0     8830.09     8329.54     92.78 o 
   1  21   0     8162.12     8155.13     30.84 o 
   3  21   0      345.61      364.16     11.71 o 
   5  21   0       34.70       45.81      3.64 o 
  -6  22   0     1492.70     1331.65     17.80 o 
  -4  22   0       47.33       81.36      3.57 o 
  -2  22   0    12117.47    11573.02    120.54 o 
   0  22   0       22.10       24.74      2.54 o 
   2  22   0    11852.15    11843.34     51.66 o 
   4  22   0       27.60       66.79      5.03 o 
   6  22   0     1360.34     1531.79     15.62 o 
  -5  23   0     1896.51     1576.45     14.57 o 
  -3  23   0    14420.99    14206.14     46.01 o 
  -1  23   0    19328.82    17911.28     62.21 o 
   1  23   0    19939.51    19862.95    100.06 o 
   3  23   0    14410.41    15841.41     77.57 o 
   5  23   0     1888.86     1915.60     20.54 o 
  -6  24   0     2012.20     1783.05     31.65 o 
  -4  24   0      292.73      287.84      6.05 o 
  -2  24   0     3264.26     3601.77     57.16 o 
   0  24   0     1735.84     1663.10     13.30 o 
   2  24   0     3289.00     3757.09     21.84 o 
   4  24   0      245.17      291.63      8.05 o 
   6  24   0     2365.74     2612.42     29.26 o 
  -5  25   0      550.58      499.30      8.21 o 
  -3  25   0      776.17      699.43     10.23 o 
  -1  25   0      970.16      907.67     23.55 o 
   1  25   0      953.90      973.84     11.79 o 
   3  25   0     1076.58     1122.29     21.00 o 
   5  25   0      724.59      799.16     13.29 o 
  -6  26   0      242.27      233.01      5.94 o 
  -4  26   0     2470.77     2128.46     16.08 o 
  -2  26   0     4128.71     4246.80     65.46 o 
   0  26   0     1123.73     1103.29      8.79 o 
   2  26   0     3898.94     4227.84     24.05 o 
   4  26   0     2637.83     2622.14     29.50 o 
   6  26   0      226.01      264.28      6.90 o 
  -5  27   0     4303.19     3786.22     33.73 o 
  -3  27   0     1136.34     1124.72     14.15 o 
  -1  27   0      866.48      868.66      9.47 o 
   1  27   0     1086.16     1167.23     10.22 o 
   3  27   0     1262.90     1332.64     23.24 o 
   5  27   0     4474.48     4834.06     49.09 o 
  -6  28   0     1015.01      928.75     15.78 o 
  -4  28   0     1579.87     1404.71     13.75 o 
  -2  28   0       46.00       44.27      2.20 o 
   0  28   0     1846.27     1882.79     25.68 o 
   2  28   0       45.78       44.04      2.24 o 
   4  28   0     1490.14     1526.38     14.16 o 
   6  28   0     1032.61     1168.42     12.98 o 
  -5  29   0     2136.87     1840.27     21.22 o 
  -3  29   0      402.74      445.66     19.58 o 
  -1  29   0     4470.19     3969.40     26.88 o 
   1  29   0     4483.08     4323.94     22.96 o 
   3  29   0      301.29      367.29     12.38 o 
   5  29   0     2012.02     2126.77     20.34 o 
  -6  30   0      413.18      396.94      7.47 o 
  -4  30   0     3375.63     3166.05     20.94 o 
  -2  30   0      140.09      120.22      3.65 o 
   0  30   0     3310.68     3162.76     29.15 o 
   2  30   0      187.26      184.63      5.72 o 
   4  30   0     3725.87     3999.14     37.50 o 
   6  30   0      539.65      622.73      8.72 o 
  -5  31   0     1587.08     1370.84     21.67 o 
  -3  31   0      741.93      749.02     15.22 o 
  -1  31   0     4240.56     4028.11    105.02 o 
   1  31   0     4128.55     4401.93     56.09 o 
   3  31   0      500.83      568.32     15.70 o 
   5  31   0     1476.30     1576.77     16.44 o 
  -6  32   0     1317.05     1198.35     14.83 o 
  -4  32   0     6313.69     5513.21     41.10 o 
  -2  32   0      564.48      468.74      7.31 o 
   0  32   0     3715.27     3476.98     37.99 o 
   2  32   0      594.00      538.79      8.49 o 
   4  32   0     5987.35     6063.86     60.85 o 
   6  32   0     1302.01     1462.95     17.84 o 
  -5  33   0     1163.76     1040.57     14.73 o 
  -3  33   0     1745.90     1780.46     23.12 o 
  -1  33   0     5727.13     5348.57     82.63 o 
   1  33   0     6029.78     6077.46     88.27 o 
   3  33   0     1780.77     2063.82     30.45 o 
   5  33   0     1304.40     1406.93     14.00 o 
  -6  34   0      403.11      342.90      7.47 o 
  -4  34   0      921.86      866.92     10.45 o 
  -2  34   0     8514.71     7817.70    112.65 o 
   0  34   0     2003.19     1842.33     16.21 o 
   2  34   0     8754.30     8808.44     64.83 o 
   4  34   0     1118.70     1218.00     11.03 o 
   6  34   0      426.74      443.85      6.98 o 
  -5  35   0     3641.56     3432.65     28.35 o 
  -3  35   0     2498.43     2403.57     23.20 o 
  -1  35   0     7383.89     6892.44    118.59 o 
   1  35   0     7306.75     7310.39    148.26 o 
   3  35   0     2631.62     2878.88     29.40 o 
   5  35   0     3320.71     3805.58     42.44 o 
  -6  36   0      382.15      353.94      7.39 o 
  -4  36   0     5214.15     4558.78     43.96 o 
  -2  36   0     4100.97     4009.87     66.82 o 
   0  36   0    10883.71    11166.53     94.63 o 
   2  36   0     3942.69     4218.77     28.56 o 
   4  36   0     5265.73     5383.46     29.99 o 
   6  36   0      319.21      371.46      6.18 o 
  -5  37   0      501.66      444.93     10.27 o 
  -3  37   0     8665.69     8139.61     43.33 o 
  -1  37   0       66.50       75.70      4.67 o 
   1  37   0      101.90      110.31      4.52 o 
   3  37   0     8234.43     8667.80     52.26 o 
   5  37   0      567.69      601.52      8.91 o 
  -6  38   0      668.68      662.96     10.71 o 
  -4  38   0    12974.49    11365.03    119.02 o 
  -2  38   0     2604.68     2402.63     24.81 o 
   0  38   0     1187.07     1139.76     11.30 o 
   2  38   0     3019.27     3086.41     25.73 o 
   4  38   0    12762.71    13201.91     88.81 o 
   6  38   0      553.66      673.20      8.00 o 
  -5  39   0     2645.50     2340.64     46.97 o 
  -3  39   0     1096.60     1077.53     21.43 o 
  -1  39   0     3816.98     3692.19     33.07 o 
   1  39   0     3256.00     3369.84     49.09 o 
   3  39   0     1238.21     1410.24     21.52 o 
   5  39   0     2724.47     2883.51     40.78 o 
  -6  40   0      328.44      324.55      6.25 o 
  -4  40   0     1696.48     1585.72     16.87 o 
  -2  40   0     1119.41     1060.80     21.64 o 
   0  40   0    21445.00    20829.52     68.57 o 
   2  40   0     1204.77     1240.54     16.70 o 
   4  40   0     1536.66     1690.34     15.09 o 
   6  40   0      334.02      395.41      6.39 o 
  -5  41   0      490.37      536.04     10.97 o 
  -3  41   0      777.37      701.51     16.19 o 
  -1  41   0      644.63      649.42     10.82 o 
   1  41   0      719.47      778.04      9.68 o 
   3  41   0      594.23      594.90     14.20 o 
   5  41   0      553.57      712.19      9.42 o 
  -6  42   0       37.04       34.30      1.94 o 
  -4  42   0      916.40      830.36     11.40 o 
  -2  42   0     2119.82     1925.36     44.49 o 
   0  42   0      777.64      719.21      9.14 o 
   2  42   0     2070.61     2050.30     22.02 o 
   4  42   0     1009.84     1055.03     13.86 o 
   6  42   0       34.76       40.04      2.59 o 
  -5  43   0     1725.82     1650.37     24.75 o 
  -3  43   0     1543.04     1300.92     18.28 o 
  -1  43   0     5142.83     5026.17     30.43 o 
   1  43   0     5295.74     5416.61     37.09 o 
   3  43   0     1276.77     1259.86     22.06 o 
   5  43   0     1789.99     1990.51     25.73 o 
  -6  44   0      696.42      570.13      9.07 o 
  -4  44   0       71.36       65.06      3.15 o 
  -2  44   0     1901.01     1646.51     19.89 o 
   0  44   0       54.66       69.21      3.29 o 
   2  44   0     1909.34     1791.72     21.05 o 
   4  44   0      106.39      105.64      4.82 o 
   6  44   0      730.75      722.92     14.99 o 
  -5  45   0      227.97      228.22      6.91 o 
  -3  45   0     2035.41     1928.93     29.55 o 
  -1  45   0     6382.25     6167.19     45.29 o 
   1  45   0     6592.26     6649.57     39.90 o 
   3  45   0     1979.29     2155.57     17.68 o 
   5  45   0      155.46      177.95      4.92 o 
  -6  46   0      336.25      295.60      5.43 o 
  -4  46   0      952.06      859.08     10.97 o 
  -2  46   0      528.95      566.02     12.80 o 
   0  46   0       29.77       33.71      2.26 o 
   2  46   0      571.32      666.64     13.09 o 
   4  46   0      877.59      917.42     14.36 o 
   6  46   0      347.66      364.72     10.58 o 
  -5  47   0     1342.18     1305.76     16.15 o 
  -3  47   0     5428.55     4984.34     40.72 o 
  -1  47   0     1961.17     2065.92     26.26 o 
   1  47   0     1759.84     1913.93     21.39 o 
   3  47   0     5227.07     5383.53     47.87 o 
   5  47   0     1279.89     1441.87     16.41 o 
  -6  48   0      287.63      274.75      6.22 o 
  -4  48   0     2567.83     2326.50     24.20 o 
  -2  48   0      250.67      317.13     11.32 o 
   0  48   0     2622.18     2965.35     30.37 o 
   2  48   0      212.87      332.75     16.54 o 
   4  48   0     3001.80     3142.35     25.55 o 
   6  48   0      235.47      268.98      8.23 o 
  -5  49   0     3710.07     3510.15     25.73 o 
  -3  49   0     9181.86     8388.36     61.40 o 
  -1  49   0     2758.13     2607.21     25.90 o 
   1  49   0     2975.35     2964.65     29.07 o 
   3  49   0     9051.90     9264.09     76.71 o 
   5  49   0     3583.17     3865.90     44.48 o 
  -6  50   0      270.78      260.69      5.64 o 
  -4  50   0     2536.86     2368.93     21.63 o 
  -2  50   0     4914.99     4879.13     73.35 o 
   0  50   0       33.59       39.77      3.31 o 
   2  50   0     4681.81     4975.75     37.31 o 
   4  50   0     2511.57     2692.62     24.40 o 
   6  50   0      275.29      320.86      7.41 o 
  -5  51   0      564.17      537.00      9.06 o 
  -3  51   0     1585.52     1422.92     13.30 o 
  -1  51   0     1023.99      953.08     15.20 o 
   1  51   0      902.30      855.67     15.95 o 
   3  51   0     1549.27     1531.66     13.61 o 
   5  51   0      602.76      669.09     11.98 o 
  -6  52   0     3258.13     2733.82     18.86 o 
  -4  52   0      357.67      331.09      6.52 o 
  -2  52   0     1967.62     1954.87     30.38 o 
   0  52   0     2638.44     2352.94     25.58 o 
   2  52   0     2082.36     2250.44     29.16 o 
   4  52   0      293.86      309.91      7.64 o 
   6  52   0     3369.29     3499.81     25.84 o 
  -5  53   0       29.94       31.30      2.26 o 
  -3  53   0     1554.58     1493.20     14.63 o 
  -1  53   0     1238.82     1292.90     17.87 o 
   1  53   0      987.38     1064.97     18.11 o 
   3  53   0     1959.97     2050.16     15.87 o 
   5  53   0       37.11       44.96      3.06 o 
  -4  54   0      784.62      741.58      9.65 o 
  -2  54   0     6890.30     6835.66     68.32 o 
   0  54   0      688.12      696.54     14.39 o 
   2  54   0     6613.77     6816.10     47.05 o 
   4  54   0      673.08      719.57     10.76 o 
   6  54   0      868.42      924.58     13.22 o 
  -5  55   0      435.57      416.40      8.25 o 
  -3  55   0     7391.76     6948.26     51.64 o 
  -1  55   0     7488.92     7593.99     43.69 o 
   1  55   0     7554.62     7697.46     77.69 o 
   3  55   0     7921.03     8128.33     38.47 o 
   5  55   0      424.40      472.18      9.49 o 
  -4  56   0      283.81      273.40      5.76 o 
  -2  56   0     1123.27     1171.03     11.56 o 
   0  56   0    17319.15    17898.72     73.51 o 
   2  56   0     1256.88     1332.68     12.40 o 
   4  56   0      264.82      291.47      6.39 o 
  -5  57   0      575.15      531.07      8.95 o 
  -3  57   0       85.57      112.24      4.07 o 
  -1  57   0     1097.05      959.69     15.70 o 
   1  57   0     1138.14     1005.32     18.12 o 
   3  57   0       82.57      114.61      3.80 o 
   5  57   0      638.45      678.92      9.98 o 
  -4  58   0     1993.87     1855.45     19.46 o 
  -2  58   0    11090.07    10970.32    115.08 o 
   0  58   0       17.08       60.39      4.92 o 
   2  58   0    11180.17    11211.66     76.92 o 
   4  58   0     1963.15     2017.99     17.66 o 
  -5  59   0      639.47      671.24      9.60 o 
  -3  59   0     4278.14     4198.88     43.87 o 
  -1  59   0        5.06        9.92      1.37 o 
   1  59   0       42.83       42.31      2.57 o 
   3  59   0     3945.94     4111.15     22.67 o 
   5  59   0      671.75      804.69     10.43 o 
  -4  60   0       15.98       18.71      1.59 o 
  -2  60   0     6393.34     6444.20     61.96 o 
   0  60   0      649.93      651.75     12.42 o 
   2  60   0     6615.01     6764.18     42.02 o 
   4  60   0       45.97       50.79      2.69 o 
  -5  61   0      416.53      403.13      7.02 o 
  -3  61   0      283.81      291.16      6.76 o 
  -1  61   0     2256.00     2421.94     18.09 o 
   1  61   0     2443.04     2617.71     23.02 o 
   3  61   0      406.79      431.51      7.68 o 
   5  61   0      475.29      528.86      8.07 o 
  -4  62   0      260.90      251.82      5.61 o 
  -2  62   0     6849.46     6912.31     66.29 o 
   0  62   0     2194.78     2157.89     24.22 o 
   2  62   0     6614.74     6676.29     41.37 o 
   4  62   0      215.71      222.47      5.95 o 
  -5  63   0      352.31      324.07      6.89 o 
  -3  63   0     6010.82     5737.63     62.14 o 
  -1  63   0     2187.98     2126.38     14.89 o 
   1  63   0     2264.21     2207.80     20.10 o 
   3  63   0     5852.22     5936.12     28.21 o 
   5  63   0      348.58      375.61      6.45 o 
  -4  64   0      951.07      899.61      9.80 o 
  -2  64   0       64.19       78.44      3.44 o 
   0  64   0       86.40      101.10      3.00 o 
   2  64   0      115.88      118.50      4.27 o 
   4  64   0      924.33      964.14     12.08 o 
  -5  65   0     2827.03     2542.40     48.43 o 
  -3  65   0       43.17       55.70      2.72 o 
  -1  65   0     3731.13     3720.37     19.88 o 
   1  65   0     3533.14     3524.51     27.13 o 
   3  65   0       16.89       28.46      1.98 o 
   5  65   0     2845.83     2989.51     34.30 o 
  -4  66   0      628.38      593.87      8.00 o 
  -2  66   0       46.79       59.77      2.91 o 
   0  66   0     4975.16     4779.12     46.79 o 
   2  66   0       52.79       61.27      3.03 o 
   4  66   0      534.74      558.10      9.47 o 
  -5  67   0      597.80      502.81      8.91 o 
  -3  67   0     2068.46     2046.44     15.22 o 
  -1  67   0      775.55      742.16      9.46 o 
   1  67   0      755.13      714.62      9.21 o 
   3  67   0     1867.33     1946.44     15.73 o 
   5  67   0      648.35      611.92     10.42 o 
  -4  68   0      179.47      170.59      4.09 o 
  -2  68   0      115.01      122.79      4.17 o 
   0  68   0     4750.40     4638.95     44.41 o 
   2  68   0      142.19      156.17      4.65 o 
   4  68   0      238.76      249.74      6.73 o 
  -5  69   0       67.32       65.62      2.73 o 
  -3  69   0     1195.19     1130.18     12.07 o 
  -1  69   0      261.92      274.59      6.09 o 
   1  69   0      179.79      201.25      5.96 o 
   3  69   0     1197.75     1204.62     13.16 o 
   5  69   0       34.62       39.98      2.07 o 
  -4  70   0      754.85      733.18      8.14 o 
  -2  70   0     1100.85     1076.19     11.10 o 
   0  70   0     1360.21     1356.57     16.98 o 
   2  70   0     1188.36     1198.94     13.87 o 
   4  70   0      863.11      941.30     12.55 o 
  -5  71   0       97.44      101.82      3.72 o 
  -3  71   0      264.65      257.26      5.42 o 
  -1  71   0      217.34      204.32      4.96 o 
   1  71   0      142.67      131.66      4.86 o 
   3  71   0      185.38      196.31      5.66 o 
   5  71   0      107.59      120.18      4.79 o 
  -4  72   0     1303.01     1187.72     16.54 o 
  -2  72   0     1822.52     1826.86     15.64 o 
   0  72   0      913.55      963.38     12.63 o 
   2  72   0     1847.31     1881.82     17.25 o 
   4  72   0     1071.52     1105.70     15.92 o 
  -3  73   0      260.18      262.66      5.56 o 
  -1  73   0     1096.33     1109.91     12.19 o 
   1  73   0      976.27      999.61     13.56 o 
   3  73   0      268.05      288.35      7.87 o 
  -4  74   0      163.75      152.35      4.39 o 
  -2  74   0      856.98      851.68      9.74 o 
   0  74   0      271.33      275.52      7.44 o 
   2  74   0      777.49      800.33     14.26 o 
   4  74   0      187.90      191.15      5.69 o 
  -3  75   0      198.34      230.18      5.30 o 
  -1  75   0       18.62       27.92      1.87 o 
   1  75   0       36.99       46.67      3.09 o 
   3  75   0      191.02      237.53      6.95 o 
  -4  76   0       16.18       17.97      1.51 o 
  -2  76   0      536.78      546.86      8.05 o 
   0  76   0     3494.43     3532.79     24.89 o 
   2  76   0      550.77      585.24     11.99 o 
   4  76   0       12.59       12.81      1.69 o 
  -3  77   0     1078.76     1041.32     11.68 o 
  -1  77   0        9.35       12.21      1.19 o 
   1  77   0       10.65       16.11      1.84 o 
   3  77   0     1091.27     1168.00     14.78 o 
  -4  78   0      400.19      344.47      6.80 o 
  -2  78   0     1158.03     1104.12     11.78 o 
   0  78   0     5030.42     5030.19     31.54 o 
   2  78   0     1029.24     1002.13     15.39 o 
   4  78   0      450.23      461.47     12.47 o 
  -3  79   0     1498.63     1414.37     15.00 o 
  -1  79   0      875.35      890.03     11.11 o 
   1  79   0      803.07      841.98     13.00 o 
   3  79   0     1540.64     1569.73     19.05 o 
  -4  80   0      240.20      205.72      4.94 o 
  -2  80   0      377.91      393.93      7.75 o 
   0  80   0      562.28      606.30     10.07 o 
   2  80   0      386.94      429.95     10.99 o 
   4  80   0      238.65      244.02      8.44 o 
  -3  81   0     1172.93     1123.30     13.92 o 
  -1  81   0      778.33      800.26     12.20 o 
   1  81   0      648.10      679.04     11.40 o 
   3  81   0     1131.82     1171.13     14.13 o 
  -4  82   0      218.29      203.64      7.11 o 
  -2  82   0      192.80      183.70      5.06 o 
   0  82   0       32.55       27.55      2.01 o 
   2  82   0      143.63      137.62      5.99 o 
   4  82   0      188.34      207.74      7.08 o 
  -3  83   0      978.19      928.07     11.91 o 
  -1  83   0      121.31      128.72      4.98 o 
   1  83   0      118.65      124.95      5.46 o 
   3  83   0      995.89     1027.88     12.48 o 
  -2  84   0        6.12       17.81      1.62 o 
   0  84   0     1159.21     1158.35     15.61 o 
   2  84   0        2.80       10.55      1.64 o 
   4  84   0      722.47      737.47     16.67 o 
  -3  85   0      281.22      264.46      5.86 o 
  -1  85   0     4432.23     4460.79     27.97 o 
   1  85   0     4157.06     4309.51     41.65 o 
   3  85   0      265.22      272.89      6.94 o 
  -2  86   0      242.86      252.10      5.93 o 
   0  86   0     2854.88     2857.49     28.37 o 
   2  86   0      259.87      268.44      7.74 o 
  -3  87   0      583.99      487.26     13.84 o 
  -1  87   0     2944.55     2890.29     21.57 o 
   1  87   0     2791.62     2836.64     22.79 o 
   3  87   0      504.23      460.59      9.49 o 
  -2  88   0      858.10      813.81     12.52 o 
   0  88   0      903.91      935.03     13.31 o 
   2  88   0      958.03      959.59     14.85 o 
  -3  89   0       32.90       29.76      2.44 o 
  -1  89   0     1111.98     1133.57     20.49 o 
   1  89   0     1324.21     1406.20     17.70 o 
   3  89   0       28.16       31.91      3.04 o 
  -2  90   0      569.16      529.52     11.63 o 
   0  90   0       66.40       70.61      3.44 o 
   2  90   0      713.39      714.69      9.88 o 
  -3  91   0      430.84      384.52      8.96 o 
  -1  91   0      550.40      590.05     11.26 o 
   1  91   0      534.09      589.51     10.79 o 
   3  91   0      464.54      445.83     13.21 o 
  -2  92   0      140.73      130.11      4.33 o 
   0  92   0      292.85      291.28      6.90 o 
   2  92   0      146.26      143.65      3.70 o 
  -1  93   0        7.65       10.69      1.25 o 
   1  93   0       11.73       13.90      1.68 o 
  -2  94   0      779.41      765.14     11.64 o 
   0  94   0       12.39       14.91      1.92 o 
   2  94   0      778.86      784.11     15.76 o 
  -1  95   0     1131.29     1060.22     15.83 o 
   1  95   0     1079.12     1069.76     15.72 o 
  -2  96   0      373.25      329.02      6.90 o 
   0  96   0        8.36       10.85      1.31 o 
   2  96   0      312.79      301.86     11.76 o 
  -1  97   0      559.38      540.58      9.83 o 
   1  97   0      530.25      521.14     11.71 o 
   0  98   0       32.65       36.25      2.55 o 
  -1  99   0      211.31      219.84      7.83 o 
   1  99   0      235.08      246.68      6.08 o 
   0 100   0       23.72       28.61      2.55 o 
  -7   1   1     1045.22      873.07     14.81 o 
  -5   1   1      345.01      312.44      6.28 o 
  -3   1   1     3042.27     3024.54     19.85 o 
  -1   1   1      904.57      996.37     10.94 o 
   1   1   1    22801.68    21794.50     64.98 o 
   3   1   1    12536.61    13517.23    207.02 o 
   5   1   1     1156.69     1177.48     13.19 o 
  -6   2   1      449.81      403.99      8.07 o 
  -4   2   1      692.52      591.77      9.96 o 
  -2   2   1     7878.06     7271.56     25.33 o 
   0   2   1     3627.20     3043.71     12.96 o 
   2   2   1      131.41      153.09      2.88 o 
   4   2   1     1000.62     1046.99     22.94 o 
   6   2   1      181.65      230.86     10.89 o 
  -7   3   1      972.78      824.71     35.55 o 
  -5   3   1      968.37      863.05     11.16 o 
  -3   3   1     1176.41     1046.68      9.30 o 
  -1   3   1    27822.67    25644.31    193.40 o 
   1   3   1    13713.25    13053.51     81.33 o 
   3   3   1     2893.66     3033.69     29.86 o 
   5   3   1      251.37      256.58      6.22 o 
  -6   4   1      329.16      381.38     18.83 o 
  -4   4   1     3761.67     3452.22     27.08 o 
  -2   4   1     6540.70     6259.29     24.70 o 
   0   4   1     3343.73     3003.67     12.89 o 
   2   4   1     8409.08     8586.69     80.19 o 
   4   4   1     1508.13     1841.47     30.60 o 
   6   4   1      218.96      244.03      8.70 o 
  -7   5   1     1129.46      923.92     17.82 o 
  -5   5   1      477.17      446.80      9.54 o 
  -3   5   1     1414.93     1328.80     10.54 o 
  -1   5   1      830.49      887.52      9.07 o 
   1   5   1    40716.43    37539.36     62.14 o 
   3   5   1     2633.94     3205.26     39.97 o 
   5   5   1     1489.57     1511.32     16.28 o 
  -6   6   1     4409.79     3990.13     25.27 o 
  -4   6   1     1784.59     1656.20     18.40 o 
  -2   6   1    13037.26    12105.93     72.77 o 
   0   6   1      158.45      152.67      2.84 o 
   2   6   1    18160.04    17888.06    183.35 o 
   4   6   1      718.85      737.71     19.30 o 
   6   6   1      699.72      789.41     13.33 o 
  -7   7   1       47.74       89.62      8.47 o 
  -5   7   1      105.25      116.16      5.66 o 
  -3   7   1     1201.13     1162.66      9.03 o 
  -1   7   1    28395.78    26030.82    314.47 o 
   1   7   1    18818.60    17851.64    146.28 o 
   3   7   1     1061.54     1118.95     17.26 o 
   5   7   1      848.89      931.28     12.84 o 
  -6   8   1      574.80      608.82     19.32 o 
  -4   8   1      385.05      351.47      7.19 o 
  -2   8   1    14421.93    13523.54     47.05 o 
   0   8   1     9383.29     8689.75    146.57 o 
   2   8   1     2602.35     2742.94     17.69 o 
   4   8   1      443.28      431.40     14.81 o 
   6   8   1      233.36      337.76     12.99 o 
  -7   9   1       95.36       90.52      5.53 o 
  -5   9   1     3272.26     2935.41     26.55 o 
  -3   9   1     1205.66     1172.17      9.13 o 
  -1   9   1    21559.98    20430.52    140.67 o 
   1   9   1    11967.29    11489.51     92.42 o 
   3   9   1     2555.28     2860.90     25.23 o 
   5   9   1      481.77      500.22      9.42 o 
  -6  10   1     1582.95     1478.45     18.36 o 
  -4  10   1     2007.52     2029.11     17.28 o 
  -2  10   1      621.37      633.83      6.99 o 
   0  10   1     2771.93     2912.21     29.62 o 
   2  10   1      884.27      957.21     18.76 o 
   4  10   1      976.08     1092.28     22.09 o 
   6  10   1     5125.94     5479.86     40.15 o 
  -7  11   1      974.91      815.74     22.14 o 
  -5  11   1      534.73      490.52     10.03 o 
  -3  11   1     2900.88     2889.01     15.79 o 
  -1  11   1    37664.63    35298.73    191.19 o 
   1  11   1      187.41      215.09      6.39 o 
   3  11   1     7903.71     8181.32     69.46 o 
   5  11   1      450.35      474.16      9.21 o 
  -6  12   1     1725.10     1563.45     19.08 o 
  -4  12   1     4593.10     4125.00     24.91 o 
  -2  12   1      326.46      328.23      5.13 o 
   0  12   1    31711.61    27964.39    261.62 o 
   2  12   1     3303.47     3302.75     32.66 o 
   4  12   1     3309.44     3668.88     54.62 o 
   6  12   1      375.92      455.60     11.73 o 
  -7  13   1     1329.75     1158.47     17.20 o 
  -5  13   1      811.37      774.17     11.61 o 
  -3  13   1     1040.11      997.29      9.39 o 
  -1  13   1     7321.22     6877.02     19.89 o 
   1  13   1     9928.30     9393.99     47.24 o 
   3  13   1     2140.53     2399.32     21.90 o 
   5  13   1     2997.35     3247.68     26.11 o 
  -6  14   1     1176.48     1104.39     12.78 o 
  -4  14   1     4282.89     3951.83     22.44 o 
  -2  14   1      594.80      593.06      7.45 o 
   0  14   1    32202.11    30247.30   2217.90 o 
   2  14   1       28.21       37.10      2.07 o 
   4  14   1      134.10      145.64      4.75 o 
   6  14   1      873.90      977.64     15.09 o 
  -7  15   1       82.31      115.08      4.53 o 
  -5  15   1     2802.01     2679.79     38.31 o 
  -3  15   1     7498.18     7298.51     31.06 o 
  -1  15   1     4631.10     4497.01     21.08 o 
   1  15   1    32325.68    30346.82     87.17 o 
   3  15   1     1797.31     1772.72     17.79 o 
   5  15   1      669.88      773.71     12.77 o 
  -6  16   1      315.32      321.41      6.57 o 
  -4  16   1     1057.81     1026.98     10.76 o 
  -2  16   1     3572.81     3870.01     18.58 o 
   0  16   1    11971.94    10540.76    281.27 o 
   2  16   1     3725.66     4093.35     32.62 o 
   4  16   1     1981.69     1973.32     22.15 o 
   6  16   1     1822.84     2134.02     19.88 o 
  -7  17   1      652.62      576.54     14.66 o 
  -5  17   1    12570.28    11265.10     77.98 o 
  -3  17   1     3526.11     3559.22     21.25 o 
  -1  17   1    17563.51    16960.48    186.62 o 
   1  17   1    10197.95     9547.78    104.02 o 
   3  17   1     2313.57     2393.80     24.15 o 
   5  17   1     2397.48     2570.60     21.41 o 
  -6  18   1      305.51      297.49      6.82 o 
  -4  18   1      595.82      569.21      8.10 o 
  -2  18   1     4759.08     4707.15     21.13 o 
   0  18   1    54919.05    46721.56    103.40 o 
   2  18   1    12379.16    12802.39     84.75 o 
   4  18   1      502.57      588.69      9.01 o 
   6  18   1     4654.71     5170.63     33.05 o 
  -7  19   1      651.90      521.96     11.97 o 
  -5  19   1      135.30      141.01      9.54 o 
  -3  19   1    10402.36    10177.14     67.12 o 
  -1  19   1     1988.25     2119.34     17.80 o 
   1  19   1    23198.38    22832.85    179.56 o 
   3  19   1     4183.33     4652.41     33.91 o 
   5  19   1     1697.52     1793.78     17.82 o 
  -6  20   1      746.60      686.13     10.25 o 
  -4  20   1     5014.15     4624.69     24.67 o 
  -2  20   1    25970.74    27053.76    187.53 o 
   0  20   1     3164.05     2801.05     51.22 o 
   2  20   1    18240.63    19461.69    106.14 o 
   4  20   1     1442.86     1569.23     14.79 o 
   6  20   1     1401.80     1608.22     21.04 o 
  -7  21   1     2348.21     2203.91     54.16 o 
  -5  21   1      942.12      854.99     12.52 o 
  -3  21   1      466.26      345.94      5.50 o 
  -1  21   1    29948.40    28417.44    295.86 o 
   1  21   1    11151.01    11262.63     31.33 o 
   3  21   1     2048.88     2140.97     20.12 o 
   5  21   1     1075.33     1088.71     13.91 o 
  -6  22   1     1174.55     1075.79     14.82 o 
  -4  22   1     1670.79     1618.27     16.24 o 
  -2  22   1      364.35      481.39      6.10 o 
   0  22   1    20717.50    19362.82    294.47 o 
   2  22   1    17740.74    18343.89     68.52 o 
   4  22   1     3771.43     3992.05     23.08 o 
   6  22   1      184.73      234.76      6.42 o 
  -7  23   1      184.20      190.27      6.26 o 
  -5  23   1     4882.08     4311.79     30.79 o 
  -3  23   1      655.42      711.39      7.64 o 
  -1  23   1     4143.89     4138.02     31.96 o 
   1  23   1     6844.96     7102.33     65.79 o 
   3  23   1      784.24      845.64     14.40 o 
   5  23   1     2063.49     2134.69     20.35 o 
  -6  24   1     1018.06      933.71     14.42 o 
  -4  24   1     1606.91     1527.64     16.10 o 
  -2  24   1    29778.86    29714.57    317.27 o 
   0  24   1     2339.44     2188.37     34.35 o 
   2  24   1     5352.16     5564.90     45.72 o 
   4  24   1     5317.81     5474.67     42.03 o 
   6  24   1       85.49      128.49      4.72 o 
  -7  25   1      632.99      598.59     15.14 o 
  -5  25   1      742.96      683.46     11.54 o 
  -3  25   1     1560.00     1706.69     21.17 o 
  -1  25   1      500.62      461.32      5.94 o 
   1  25   1      673.39      768.76      6.49 o 
   3  25   1     1291.77     1181.96     17.16 o 
   5  25   1      395.80      409.64      8.52 o 
  -6  26   1     1594.73     1429.69     24.87 o 
  -4  26   1     2400.09     2064.75     16.87 o 
  -2  26   1       74.24      101.35      4.08 o 
   0  26   1    21097.52    19726.28     71.41 o 
   2  26   1     4178.19     4389.83     23.57 o 
   4  26   1      258.29      284.70      6.03 o 
   6  26   1     3199.75     3767.36     27.97 o 
  -7  27   1      593.13      498.69     12.49 o 
  -5  27   1     4222.64     3757.93     31.53 o 
  -3  27   1     3145.63     2952.11     26.21 o 
  -1  27   1     1866.65     1880.17     15.55 o 
   1  27   1     3240.61     3499.26     18.60 o 
   3  27   1     2297.57     2317.82     20.70 o 
   5  27   1     1121.67     1174.32     15.45 o 
  -6  28   1     1638.74     1511.65     27.95 o 
  -4  28   1     8163.14     7661.81     31.24 o 
  -2  28   1     7118.49     7208.52    134.03 o 
   0  28   1     3072.48     2924.05     36.13 o 
   2  28   1    11458.70    11509.23     59.53 o 
   4  28   1       47.62       56.41      2.50 o 
   6  28   1      102.56      131.34      4.61 o 
  -5  29   1      286.46      235.07      7.11 o 
  -3  29   1      122.65      149.05      5.91 o 
  -1  29   1     7885.05     7422.11    107.08 o 
   1  29   1      843.14     1107.27      9.74 o 
   3  29   1     2505.46     2623.01     22.29 o 
   5  29   1      554.73      587.54     10.15 o 
  -6  30   1     2090.85     1923.80     41.80 o 
  -4  30   1      771.61      698.09      9.63 o 
  -2  30   1     3638.15     3831.19     51.37 o 
   0  30   1     2799.69     2791.91     26.92 o 
   2  30   1     5401.16     5655.54     23.37 o 
   4  30   1       38.31       58.13      2.76 o 
   6  30   1     2032.07     2167.01     17.69 o 
  -5  31   1      659.32      546.44     11.06 o 
  -3  31   1     3448.51     3289.20     27.35 o 
  -1  31   1     6378.62     5963.97    141.56 o 
   1  31   1     3950.61     4118.19     19.39 o 
   3  31   1      287.71      285.97      8.41 o 
   5  31   1     1038.04     1113.76     17.92 o 
  -6  32   1       61.49       74.19      3.95 o 
  -4  32   1      511.64      486.37      7.83 o 
  -2  32   1    11312.26    11175.65    114.79 o 
   0  32   1       38.16       33.64      2.12 o 
   2  32   1     4564.28     4811.41     31.03 o 
   4  32   1     8046.91     8305.39     49.19 o 
   6  32   1      564.06      650.48      8.60 o 
  -5  33   1      466.20      447.81      9.18 o 
  -3  33   1     2030.59     2093.49     21.86 o 
  -1  33   1    17457.28    18065.82     85.13 o 
   1  33   1     2785.89     2533.44     15.65 o 
   3  33   1     6180.21     6836.81     54.59 o 
   5  33   1     1762.42     1950.42     18.04 o 
  -6  34   1      614.47      572.75     12.77 o 
  -4  34   1     1084.48      980.77     10.64 o 
  -2  34   1     1413.93     1475.34     13.99 o 
   0  34   1     5552.23     6012.78     37.23 o 
   2  34   1     1678.93     1787.88     14.75 o 
   4  34   1      656.95      658.63      9.57 o 
   6  34   1       92.45      124.11      4.08 o 
  -5  35   1     2655.85     2265.59     26.21 o 
  -3  35   1      462.55      467.79     11.18 o 
  -1  35   1     3800.52     3800.91     63.46 o 
   1  35   1     1662.68     1839.75     15.16 o 
   3  35   1     5715.98     6077.17     49.88 o 
   5  35   1     2652.94     2911.69     36.80 o 
  -6  36   1      472.85      404.52      8.24 o 
  -4  36   1      263.20      214.99      4.86 o 
  -2  36   1     4564.33     4592.46     52.19 o 
   0  36   1     1920.99     1940.10     16.80 o 
   2  36   1     1341.90     1588.05     14.26 o 
   4  36   1       40.45       40.11      2.90 o 
   6  36   1      339.30      373.08      8.04 o 
  -5  37   1       28.08       33.09      2.74 o 
  -3  37   1     8475.35     7653.97     43.21 o 
  -1  37   1     4649.98     4487.51    122.17 o 
   1  37   1      502.91      525.24      7.24 o 
   3  37   1      146.22      182.41      7.45 o 
   5  37   1     1645.64     1657.40     26.78 o 
  -6  38   1      600.03      541.92      8.83 o 
  -4  38   1      534.77      420.26      6.93 o 
  -2  38   1     2246.40     2222.44     29.36 o 
   0  38   1     5307.01     5633.04     63.33 o 
   2  38   1     6577.35     6879.03     57.75 o 
   4  38   1     1863.44     2096.30     18.10 o 
   6  38   1      112.88      120.05      4.39 o 
  -5  39   1     1824.80     1685.38     26.70 o 
  -3  39   1     3176.45     3022.92     25.24 o 
  -1  39   1     8689.46     8618.92    184.17 o 
   1  39   1     2518.73     2526.81     18.16 o 
   3  39   1      221.91      251.06      8.97 o 
   5  39   1      210.73      240.41      6.82 o 
  -6  40   1      555.85      502.88      9.41 o 
  -4  40   1      117.04      127.51      4.17 o 
  -2  40   1     2365.15     2472.43     26.15 o 
   0  40   1       91.59       78.00      2.53 o 
   2  40   1      160.34      147.22      5.24 o 
   4  40   1     1685.72     1779.23     18.15 o 
   6  40   1      130.02      135.91      4.48 o 
  -5  41   1      292.47      262.22      7.41 o 
  -3  41   1     2919.36     2554.12     51.42 o 
  -1  41   1    10114.62     9742.61    174.34 o 
   1  41   1     4428.83     4878.33     28.55 o 
   3  41   1    12636.08    13060.87     90.90 o 
   5  41   1      321.71      365.30      8.15 o 
  -6  42   1      939.92      823.53     17.99 o 
  -4  42   1      855.52      733.57     13.05 o 
  -2  42   1     1703.53     1608.04     20.98 o 
   0  42   1     2973.95     2705.02     22.30 o 
   2  42   1     6555.66     7333.53     79.96 o 
   4  42   1      794.57      744.69     11.78 o 
   6  42   1     1553.59     1715.25     22.89 o 
  -5  43   1      399.13      354.76      8.51 o 
  -3  43   1     2348.83     2155.02     28.35 o 
  -1  43   1        1.49       14.34      1.37 o 
   1  43   1     1889.45     1876.77     16.95 o 
   3  43   1      180.45      211.90      6.77 o 
   5  43   1      619.89      650.56     10.75 o 
  -6  44   1      533.84      494.45      9.10 o 
  -4  44   1     2286.48     2035.66     54.44 o 
  -2  44   1     3992.46     3735.84     83.17 o 
   0  44   1     2612.71     2643.52     20.81 o 
   2  44   1     4716.94     4940.85     39.65 o 
   4  44   1      809.72      904.47     12.97 o 
   6  44   1      363.72      405.13      8.59 o 
  -5  45   1      844.01      791.02     14.96 o 
  -3  45   1      437.13      403.77      9.47 o 
  -1  45   1     1805.81     1887.23     16.95 o 
   1  45   1     5605.22     5920.02     38.51 o 
   3  45   1      142.84      171.40      5.01 o 
   5  45   1     2033.83     2137.42     18.49 o 
  -6  46   1     1139.61     1007.01     15.42 o 
  -4  46   1     2055.27     1856.22     45.85 o 
  -2  46   1     2752.53     2807.08     33.79 o 
   0  46   1     2453.94     2264.17     13.94 o 
   2  46   1     4545.77     4659.04     30.93 o 
   4  46   1     2533.40     2707.78     22.76 o 
   6  46   1     1051.78     1120.27     18.67 o 
  -5  47   1     2865.04     2591.67     36.36 o 
  -3  47   1     3437.53     2940.39     54.05 o 
  -1  47   1      382.19      374.55      7.67 o 
   1  47   1     1159.55     1290.39     16.64 o 
   3  47   1     2293.21     2342.16     18.79 o 
   5  47   1       71.76       85.97      3.21 o 
  -6  48   1      205.19      180.07      3.99 o 
  -4  48   1     1554.52     1413.43     26.63 o 
  -2  48   1     7482.17     6999.66    111.31 o 
   0  48   1      852.69      843.48      9.06 o 
   2  48   1     1277.57     1455.34     19.74 o 
   4  48   1       46.43       64.16      5.45 o 
   6  48   1      318.44      320.13      6.80 o 
  -5  49   1       64.92       66.53      3.24 o 
  -3  49   1       41.35       49.49      2.83 o 
  -1  49   1     1564.40     1479.76     15.47 o 
   1  49   1      116.60      186.53      6.15 o 
   3  49   1     1316.20     1313.47     18.14 o 
   5  49   1       78.80       86.01      3.11 o 
  -6  50   1      138.12      139.30      3.27 o 
  -4  50   1     1159.10     1045.71     18.37 o 
  -2  50   1     1074.91     1006.21     17.49 o 
   0  50   1     2043.49     2193.09     16.65 o 
   2  50   1      362.44      415.95     10.69 o 
   4  50   1      458.21      485.37      9.37 o 
   6  50   1      386.65      431.15      7.26 o 
  -5  51   1     2546.49     2359.31     30.77 o 
  -3  51   1      621.83      499.63      9.45 o 
  -1  51   1      454.39      457.73      7.68 o 
   1  51   1     3781.83     3815.36     28.31 o 
   3  51   1       76.28       73.65      3.32 o 
   5  51   1      720.90      799.71     11.34 o 
  -6  52   1      384.94      314.98     12.66 o 
  -4  52   1     2757.71     2513.09     36.87 o 
  -2  52   1      874.36      861.26     16.21 o 
   0  52   1     3159.55     3076.64     24.71 o 
   2  52   1     2015.96     2056.51     15.18 o 
   4  52   1      596.88      614.47      8.99 o 
  -5  53   1     1078.30      978.70     11.60 o 
  -3  53   1      150.83      143.87      4.67 o 
  -1  53   1     4309.85     4266.40     26.23 o 
   1  53   1      715.38      722.55     12.53 o 
   3  53   1     2466.50     2441.64     18.45 o 
   5  53   1     1968.68     2180.70     19.61 o 
  -6  54   1       63.54       74.53      3.51 o 
  -4  54   1      514.93      499.44      9.03 o 
  -2  54   1     1129.66     1114.08     11.94 o 
   0  54   1      931.75      956.04     14.12 o 
   2  54   1      578.45      632.26      8.07 o 
   4  54   1     1442.42     1492.43     14.95 o 
  -5  55   1      179.26      200.47      4.71 o 
  -3  55   1     2998.23     2875.09     30.74 o 
  -1  55   1     2247.24     2296.65     22.17 o 
   1  55   1     1067.97     1060.67     15.44 o 
   3  55   1     3148.32     3298.88     23.09 o 
   5  55   1     2067.53     2242.70     28.88 o 
  -6  56   1      977.18      826.53     13.00 o 
  -4  56   1     1297.96     1288.21     14.29 o 
  -2  56   1     4050.05     4201.37     28.50 o 
   0  56   1     4012.27     4048.60     34.93 o 
   2  56   1     8836.29     8809.59     81.49 o 
   4  56   1      555.46      616.61      9.47 o 
  -5  57   1      991.42      910.55     17.04 o 
  -3  57   1     1753.00     1731.88     18.68 o 
  -1  57   1      411.01      438.12      9.78 o 
   1  57   1      237.62      324.01     10.42 o 
   3  57   1     1467.60     1539.87     14.54 o 
   5  57   1      116.67      144.53      4.66 o 
  -4  58   1      348.70      331.00      7.09 o 
  -2  58   1     1002.91     1061.23     13.72 o 
   0  58   1      115.68      161.68      7.06 o 
   2  58   1     1156.78     1224.25     10.95 o 
   4  58   1      128.16      147.62      4.54 o 
  -5  59   1     2529.20     2548.57     20.86 o 
  -3  59   1     1258.10     1247.92     15.03 o 
  -1  59   1     2007.81     2007.35     31.23 o 
   1  59   1     2437.89     2506.96     21.58 o 
   3  59   1      670.35      733.49      9.42 o 
   5  59   1      303.66      331.74      6.16 o 
  -4  60   1      140.62      136.13      4.74 o 
  -2  60   1     6451.32     6662.97     69.35 o 
   0  60   1     1075.76     1144.78     13.27 o 
   2  60   1      703.63      753.62      9.05 o 
   4  60   1     1267.22     1378.98     13.66 o 
  -5  61   1     1298.43     1362.16     23.38 o 
  -3  61   1     1677.05     1582.14     16.82 o 
  -1  61   1     1836.52     1850.29     18.59 o 
   1  61   1     1392.83     1438.74     12.60 o 
   3  61   1      541.20      571.05      8.68 o 
   5  61   1     1619.76     1676.13     14.44 o 
  -4  62   1     1316.27     1272.08     14.24 o 
  -2  62   1     1056.65     1083.67     12.24 o 
   0  62   1     3870.85     3785.87     24.21 o 
   2  62   1     4107.44     4191.27     29.73 o 
   4  62   1      241.51      257.04      5.69 o 
  -5  63   1      320.51      334.90      8.03 o 
  -3  63   1     1223.78     1206.85     14.60 o 
  -1  63   1      394.34      397.86      6.27 o 
   1  63   1     1652.76     1614.61     15.29 o 
   3  63   1       25.83       32.53      2.11 o 
   5  63   1      152.40      143.61      3.95 o 
  -4  64   1     1950.26     1937.48     20.27 o 
  -2  64   1     6103.25     6183.81     81.49 o 
   0  64   1      768.98      771.87      9.88 o 
   2  64   1     1149.35     1164.99     12.64 o 
   4  64   1      915.02      966.54     10.66 o 
  -5  65   1      335.33      347.33      7.68 o 
  -3  65   1     3339.54     3277.43     30.90 o 
  -1  65   1     2510.21     2616.65     20.38 o 
   1  65   1      370.07      373.24      6.64 o 
   3  65   1      611.98      663.66      9.91 o 
   5  65   1      144.60      169.30      4.62 o 
  -4  66   1     1219.70     1158.38     12.59 o 
  -2  66   1     2979.17     3029.33     31.30 o 
   0  66   1     5672.15     5651.84     32.22 o 
   2  66   1      270.52      253.89      6.27 o 
   4  66   1       55.80       54.11      2.53 o 
  -5  67   1       17.06       24.20      1.73 o 
  -3  67   1     2867.29     2847.07     31.39 o 
  -1  67   1     2237.23     2218.14     20.64 o 
   1  67   1     3435.62     3508.41     34.41 o 
   3  67   1     6155.74     6423.41     43.94 o 
   5  67   1      194.98      201.89      5.28 o 
  -4  68   1     1154.85     1110.61     13.32 o 
  -2  68   1     2614.41     2726.40     22.02 o 
   0  68   1      495.03      525.27      8.36 o 
   2  68   1      764.93      774.29     10.92 o 
   4  68   1      210.98      234.84      5.25 o 
  -5  69   1     1497.17     1412.77     14.15 o 
  -3  69   1        7.62       23.35      3.34 o 
  -1  69   1        2.53        9.35      1.16 o 
   1  69   1     3945.84     3938.40     24.42 o 
   3  69   1     2443.89     2533.57     30.84 o 
   5  69   1      717.42      733.99     16.39 o 
  -4  70   1      537.58      524.70      7.78 o 
  -2  70   1      391.84      384.10      6.98 o 
   0  70   1      839.33      832.57     12.17 o 
   2  70   1      392.45      401.51      7.78 o 
   4  70   1       74.55       81.24      3.10 o 
  -5  71   1      994.34      911.55     10.36 o 
  -3  71   1     2643.38     2612.48     21.03 o 
  -1  71   1     1595.20     1628.64     15.84 o 
   1  71   1     1133.03     1165.86     12.44 o 
   3  71   1     1599.05     1623.98     23.93 o 
  -4  72   1        8.91       10.67      1.07 o 
  -2  72   1      827.77      848.36     10.21 o 
   0  72   1      238.85      244.37      6.61 o 
   2  72   1      180.66      182.17      4.90 o 
   4  72   1       38.02       38.33      2.28 o 
  -5  73   1     1289.88     1214.61     23.30 o 
  -3  73   1      688.23      727.52      9.56 o 
  -1  73   1      513.48      539.23      9.08 o 
   1  73   1      143.19      144.48      4.17 o 
   3  73   1      984.45     1097.02     19.61 o 
  -4  74   1      303.38      305.25      5.28 o 
  -2  74   1      204.30      215.07      5.04 o 
   0  74   1     2358.29     2341.42     20.53 o 
   2  74   1      198.79      206.55      5.13 o 
   4  74   1     1916.02     1903.03     29.23 o 
  -3  75   1       37.33       43.76      2.40 o 
  -1  75   1     2976.99     3002.48     23.70 o 
   1  75   1     3663.82     3646.77     34.42 o 
   3  75   1     1935.31     2023.56     32.71 o 
  -4  76   1      457.71      438.37      6.52 o 
  -2  76   1     2613.40     2753.08     19.30 o 
   0  76   1     1739.39     1793.86     17.88 o 
   2  76   1      694.52      709.53      9.95 o 
   4  76   1     2253.85     2412.40     42.30 o 
  -3  77   1     2006.83     1936.07     15.30 o 
  -1  77   1     5169.44     5154.50     47.70 o 
   1  77   1      378.25      405.39      8.43 o 
   3  77   1      665.19      693.76     12.70 o 
  -4  78   1     1453.22     1367.63     22.02 o 
  -2  78   1      333.03      319.41      5.86 o 
   0  78   1     6771.59     6644.23     34.07 o 
   2  78   1      517.78      551.22      9.93 o 
   4  78   1     2507.48     2593.96     65.93 o 
  -3  79   1      379.63      366.81      6.35 o 
  -1  79   1     3057.55     3142.29     24.29 o 
   1  79   1     1155.01     1158.56     13.97 o 
   3  79   1      434.78      461.04      9.88 o 
  -4  80   1     1842.59     1664.23     15.61 o 
  -2  80   1     1114.04     1133.53     11.30 o 
   0  80   1     1268.82     1375.40     15.23 o 
   2  80   1     1700.71     1783.02     18.73 o 
   4  80   1      806.81      927.24     14.64 o 
  -3  81   1      694.49      633.98      8.46 o 
  -1  81   1      213.19      249.51      6.20 o 
   1  81   1      332.92      373.79      9.36 o 
   3  81   1     2066.74     2216.00     21.57 o 
  -4  82   1     2443.53     2272.79     21.70 o 
  -2  82   1      578.98      573.57      8.95 o 
   0  82   1     7126.45     7125.93     40.70 o 
   2  82   1     1805.53     1924.31     21.71 o 
  -3  83   1      421.53      410.84      6.34 o 
  -1  83   1     1007.86      979.38     11.89 o 
   1  83   1     1394.54     1508.36     20.50 o 
   3  83   1      261.33      279.79      6.08 o 
  -2  84   1     1221.87     1188.81     12.29 o 
   0  84   1      209.05      251.56      6.85 o 
   2  84   1     1845.01     1869.34     20.25 o 
  -3  85   1      177.65      165.83      4.14 o 
  -1  85   1      323.30      315.04      7.17 o 
   1  85   1      264.68      287.47      8.63 o 
   3  85   1      250.15      256.72      6.35 o 
  -2  86   1       15.68       19.70      1.59 o 
   0  86   1     2493.67     2534.64     22.79 o 
   2  86   1     1654.03     1718.48     28.97 o 
  -3  87   1      427.91      406.08      8.51 o 
  -1  87   1      642.05      643.02      9.88 o 
   1  87   1      448.39      435.94     10.23 o 
   3  87   1      253.73      269.74      5.90 o 
  -2  88   1      183.75      188.39      5.21 o 
   0  88   1     1292.80     1330.81     15.88 o 
   2  88   1      241.05      230.71      6.20 o 
  -3  89   1       60.13       52.87      2.18 o 
  -1  89   1      854.91      933.34     13.87 o 
   1  89   1      299.15      301.21      8.09 o 
   3  89   1      388.77      374.97     13.23 o 
  -2  90   1        3.11        3.31      0.49 o 
   0  90   1      881.41      927.71     12.59 o 
   2  90   1      427.91      421.37     21.71 o 
  -3  91   1      191.82      189.39      6.70 o 
  -1  91   1      177.82      189.35      4.89 o 
   1  91   1     1297.19     1325.61     15.95 o 
  -2  92   1      218.63      196.43      7.69 o 
   0  92   1       52.18       59.29      2.96 o 
   2  92   1       93.14       94.65      5.45 o 
  -1  93   1       66.93       77.59      3.20 o 
   1  93   1      389.92      398.26      8.09 o 
  -2  94   1      154.33      163.73      5.51 o 
   0  94   1      943.94      962.49     12.81 o 
   2  94   1      413.44      438.94     10.45 o 
  -1  95   1      257.65      255.13      8.72 o 
   1  95   1      270.09      249.74      7.57 o 
  -2  96   1      140.60      124.99      4.24 o 
   0  96   1     1200.82     1225.52     20.41 o 
   2  96   1     1268.27     1238.72     21.80 o 
  -1  97   1     1351.12     1291.64     34.13 o 
   1  97   1        0.89        4.02      0.78 o 
   0  98   1      831.07      793.79     18.86 o 
  -1  99   1     1169.07     1179.76     15.78 o 
   1  99   1      858.42      865.30     13.35 o 
   0 100   1      545.62      514.15     14.24 o 
  -6   0   2      374.87      346.60     10.32 o 
  -4   0   2    25913.25    23963.36     99.37 o 
  -2   0   2    12608.77    12161.04     67.45 o 
   2   0   2    41624.93    41089.05    200.23 o 
   4   0   2     3663.55     3519.13     57.88 o 
   6   0   2     4231.84     4758.57     63.92 o 
  -7   1   2     1722.20     1507.96     27.73 o 
  -5   1   2      504.47      475.27      7.29 o 
  -3   1   2     3552.36     3449.84     19.41 o 
  -1   1   2    23480.27    22138.46     57.46 o 
   1   1   2     6431.46     6237.05     47.33 o 
   3   1   2     5452.14     5189.63     95.50 o 
   5   1   2     2660.63     2930.41     27.47 o 
  -6   2   2      202.46      181.33      5.26 o 
  -4   2   2      755.16      798.66     11.51 o 
  -2   2   2     7725.92     7446.31     34.21 o 
   0   2   2    40015.94    36050.36     69.32 o 
   2   2   2     2983.28     3030.68     25.65 o 
   4   2   2     9609.47     9904.78    100.99 o 
   6   2   2       80.30      100.75      6.21 o 
  -7   3   2       54.98      114.10     17.27 o 
  -5   3   2     4524.59     4065.14     28.83 o 
  -3   3   2     2172.77     2252.53     14.35 o 
  -1   3   2    27418.44    24748.38     83.29 o 
   1   3   2    28808.70    27614.14     58.24 o 
   3   3   2     5531.58     6326.11    170.88 o 
   5   3   2     1372.72     1487.67     17.67 o 
  -6   4   2      108.53      108.52      4.03 o 
  -4   4   2     1515.02     1410.46     13.37 o 
  -2   4   2     1260.90     1250.55     11.68 o 
   0   4   2    61708.79    52048.39   1914.58 o 
   2   4   2     5272.24     5555.51     37.46 o 
   4   4   2     9505.24     9963.37    111.91 o 
   6   4   2      213.09      249.12      8.07 o 
  -7   5   2      116.91      120.97      9.43 o 
  -5   5   2     4211.47     3910.13     31.94 o 
  -3   5   2     5599.02     5412.17     24.45 o 
  -1   5   2    22325.12    20997.10    401.38 o 
   1   5   2      431.59      415.00      5.40 o 
   3   5   2     1042.14     1018.63     19.91 o 
   5   5   2       74.65      136.41      4.97 o 
  -6   6   2       59.36       66.34      3.61 o 
  -4   6   2     2368.63     2170.79     14.78 o 
  -2   6   2     9224.11     8502.30     36.03 o 
   0   6   2    21792.09    20641.17     44.13 o 
   2   6   2     1058.25     1201.41     13.99 o 
   4   6   2     4476.15     4413.51     26.82 o 
   6   6   2      788.07      829.26     14.76 o 
  -7   7   2      573.06      580.76     36.52 o 
  -5   7   2      997.73      984.14     16.64 o 
  -3   7   2      390.49      513.63      6.40 o 
  -1   7   2     1190.21     1136.11     12.97 o 
   1   7   2     6199.11     6142.21     53.60 o 
   3   7   2     1046.22     1122.94     17.05 o 
   5   7   2      328.83      353.21      7.32 o 
  -6   8   2     1017.77      941.73     13.54 o 
  -4   8   2     3625.19     3390.69     22.89 o 
  -2   8   2      187.21      208.85     13.98 o 
   0   8   2    12895.46    12263.45    192.78 o 
   2   8   2     7982.00     8070.55     56.33 o 
   4   8   2      627.95      636.85     10.24 o 
   6   8   2      553.42      620.92     13.79 o 
  -7   9   2     3285.49     2773.04     31.21 o 
  -5   9   2     8051.02     7329.29     48.73 o 
  -3   9   2     1785.25     1767.00     13.32 o 
  -1   9   2     8591.29     8459.41     35.15 o 
   1   9   2     3631.03     3630.96     34.67 o 
   3   9   2      440.29      525.41      8.17 o 
   5   9   2      213.87      216.28      5.74 o 
  -6  10   2     2153.27     2005.16     20.37 o 
  -4  10   2     1088.72      979.49     11.24 o 
  -2  10   2     8260.60     7778.19     73.39 o 
   0  10   2    44708.00    40580.65    318.73 o 
   2  10   2      414.10      430.01      7.92 o 
   4  10   2     1162.90     1074.27     13.47 o 
   6  10   2      272.53      323.98      9.27 o 
  -7  11   2      678.92      624.36     12.02 o 
  -5  11   2     1066.81      957.06     14.95 o 
  -3  11   2      757.26      709.28      7.62 o 
  -1  11   2    12232.48    11685.33     56.31 o 
   1  11   2     1313.83     1246.50     18.35 o 
   3  11   2     3569.49     3776.06     41.79 o 
   5  11   2     2623.54     2705.00     19.00 o 
  -6  12   2      144.43      158.17      5.41 o 
  -4  12   2        9.34       29.04      1.94 o 
  -2  12   2     1578.80     1576.72      9.64 o 
   0  12   2    36827.31    34207.58    232.63 o 
   2  12   2     2287.64     2439.35     16.98 o 
   4  12   2      621.46      699.94     10.04 o 
   6  12   2      703.93      744.43     13.94 o 
  -7  13   2      264.32      266.83     16.31 o 
  -5  13   2     1922.55     1794.00     18.74 o 
  -3  13   2     1931.83     1977.84     12.87 o 
  -1  13   2     3998.79     3845.30     23.07 o 
   1  13   2     2863.43     2792.64     41.54 o 
   3  13   2     1784.86     1980.70     16.05 o 
   5  13   2      743.99      798.26     10.35 o 
  -6  14   2      405.71      361.74      8.06 o 
  -4  14   2     2599.88     2523.21     18.26 o 
  -2  14   2     2718.26     2496.66     12.42 o 
   0  14   2     4203.34     4015.10     54.52 o 
   2  14   2     4863.19     4718.72     25.76 o 
   4  14   2      177.83      183.12      5.16 o 
   6  14   2      679.13      722.10     11.33 o 
  -7  15   2     1910.63     1623.64     45.68 o 
  -5  15   2     1459.56     1353.40     18.05 o 
  -3  15   2     7050.14     7024.37     23.06 o 
  -1  15   2    59727.07    54285.88    407.73 o 
   1  15   2     1666.15     1735.34     23.46 o 
   3  15   2     3366.63     3432.55     35.34 o 
   5  15   2     1124.61     1165.24     11.81 o 
  -6  16   2      509.15      432.48      9.18 o 
  -4  16   2     7160.12     6342.92     44.02 o 
  -2  16   2     5668.20     5638.33     22.01 o 
   0  16   2     3666.56     3436.07     89.43 o 
   2  16   2     3911.25     3923.29     21.07 o 
   4  16   2      882.93      930.36     11.71 o 
   6  16   2     1044.15     1100.42     12.51 o 
  -7  17   2      556.78      517.15     18.81 o 
  -5  17   2     1207.15     1109.62     16.02 o 
  -3  17   2      987.53      968.69      9.86 o 
  -1  17   2     7194.52     7123.98     28.88 o 
   1  17   2     2419.08     2494.68     36.29 o 
   3  17   2      710.34      795.53      9.98 o 
   5  17   2      269.87      345.14      6.75 o 
  -6  18   2      430.01      416.74      7.73 o 
  -4  18   2     3535.88     3436.66     20.17 o 
  -2  18   2    11389.26    10889.93     43.97 o 
   0  18   2     5791.60     5577.75     28.11 o 
   2  18   2     1946.23     1943.59     13.65 o 
   4  18   2     3522.03     3622.12     39.07 o 
   6  18   2      335.46      400.33      7.46 o 
  -7  19   2       31.00       43.00      2.52 o 
  -5  19   2     1772.66     1520.55     21.83 o 
  -3  19   2    16745.46    16555.16     96.49 o 
  -1  19   2     2474.79     2589.96     12.76 o 
   1  19   2     1337.16     1257.51     13.45 o 
   3  19   2      512.04      656.38     10.08 o 
   5  19   2        0.34        5.38      1.85 o 
  -6  20   2      447.97      440.57      8.58 o 
  -4  20   2     1665.90     1522.22     13.59 o 
  -2  20   2     1639.79     1517.19      9.19 o 
   0  20   2    40777.50    37369.57    507.23 o 
   2  20   2     1755.57     1780.89     13.30 o 
   4  20   2     1842.80     1872.26     17.98 o 
   6  20   2      197.39      223.86      5.51 o 
  -7  21   2      215.62      184.71      7.76 o 
  -5  21   2     5823.33     5237.55     87.71 o 
  -3  21   2      320.22      473.95      6.50 o 
  -1  21   2    11173.42    11245.88    149.15 o 
   1  21   2     2564.19     2648.83     29.56 o 
   3  21   2     5860.92     5962.88     35.75 o 
   5  21   2      872.06      924.39     11.00 o 
  -6  22   2       55.08       67.42      3.52 o 
  -4  22   2     1264.40     1137.92     11.91 o 
  -2  22   2     3972.16     3813.37     18.99 o 
   0  22   2     6715.05     6387.73    179.40 o 
   2  22   2     5024.75     5615.72     25.95 o 
   4  22   2     1717.32     1711.42     17.25 o 
   6  22   2     1044.44     1156.80     12.19 o 
  -7  23   2       58.79       62.65      2.86 o 
  -5  23   2      785.98      705.58     13.85 o 
  -3  23   2     2128.15     2306.97     15.65 o 
  -1  23   2     7466.83     7450.16     59.88 o 
   1  23   2     7922.85     8546.88     80.82 o 
   3  23   2      458.40      506.73      9.04 o 
   5  23   2     1862.22     1990.21     25.33 o 
  -6  24   2      954.92      815.05     13.36 o 
  -4  24   2     1864.53     1664.37     15.98 o 
  -2  24   2     5854.67     6394.15     51.21 o 
   0  24   2     3326.36     3211.35    101.81 o 
   2  24   2     6899.51     7179.03     36.17 o 
   4  24   2      989.66      944.80     12.88 o 
   6  24   2      727.71      826.22     10.00 o 
  -7  25   2      755.11      671.37     19.74 o 
  -5  25   2      420.33      417.43     10.73 o 
  -3  25   2      589.05      656.97      9.52 o 
  -1  25   2      715.50      719.77      8.76 o 
   1  25   2     5146.23     5539.49     43.55 o 
   3  25   2      396.78      346.92      8.86 o 
   5  25   2      892.51      986.00     11.20 o 
  -6  26   2      271.02      222.17      5.48 o 
  -4  26   2     1366.46     1379.02     22.50 o 
  -2  26   2    23415.74    24896.89    188.19 o 
   0  26   2     1816.48     1774.33     54.62 o 
   2  26   2     4567.37     5079.47     30.09 o 
   4  26   2      282.02      297.11      7.30 o 
   6  26   2      738.10      835.95     11.40 o 
  -7  27   2      145.52      133.93      6.56 o 
  -5  27   2     3411.00     2917.12     28.49 o 
  -3  27   2     3198.54     3139.77     26.25 o 
  -1  27   2     6738.34     7047.98     42.64 o 
   1  27   2     2194.00     2349.73     13.75 o 
   3  27   2     1068.68     1170.06     18.77 o 
   5  27   2      173.74      182.53      5.10 o 
  -6  28   2       28.22       38.20      2.26 o 
  -4  28   2     2563.60     2535.59     32.83 o 
  -2  28   2     2303.20     2379.78     20.28 o 
   0  28   2     3826.20     4106.72     69.06 o 
   2  28   2      827.21      972.10      9.60 o 
   4  28   2      159.55      192.42      5.85 o 
   6  28   2      114.45      119.35      4.16 o 
  -7  29   2       33.42       31.04      2.99 o 
  -5  29   2     1894.18     1782.44     22.35 o 
  -3  29   2     1126.73      974.21     12.30 o 
  -1  29   2     3459.78     3220.51     32.41 o 
   1  29   2      252.04      288.14      4.59 o 
   3  29   2     3516.58     3621.90     33.57 o 
   5  29   2     1192.77     1224.85     15.30 o 
  -6  30   2      947.71      852.63     14.27 o 
  -4  30   2     1450.77     1357.47     15.48 o 
  -2  30   2     3075.27     3069.80     36.01 o 
   0  30   2     6213.27     6551.10     24.01 o 
   2  30   2     1305.25     1280.79     11.19 o 
   4  30   2      434.24      434.46      8.92 o 
   6  30   2      723.16      790.19     12.88 o 
  -7  31   2     1008.02      852.12     19.84 o 
  -5  31   2      329.32      291.68      7.69 o 
  -3  31   2      857.90      895.03     12.93 o 
  -1  31   2      698.87      767.84      8.41 o 
   1  31   2     7759.17     8777.93     44.71 o 
   3  31   2      527.52      510.35     12.67 o 
   5  31   2      130.72      185.94      6.02 o 
  -6  32   2     1076.92      899.43     15.18 o 
  -4  32   2      819.85      727.16      8.99 o 
  -2  32   2       75.04      120.27      3.78 o 
   0  32   2     7503.33     7763.03     26.90 o 
   2  32   2     4180.13     4168.67     30.42 o 
   4  32   2      429.96      471.19      9.34 o 
   6  32   2     2146.44     2456.39     22.95 o 
  -5  33   2     1893.04     1675.82     18.48 o 
  -3  33   2     2314.14     2220.24     30.20 o 
  -1  33   2     2139.49     2214.78     29.72 o 
   1  33   2     3110.45     3001.20     15.38 o 
   3  33   2      578.05      625.56     12.53 o 
   5  33   2      400.74      410.27      8.88 o 
  -6  34   2      612.05      569.50     13.99 o 
  -4  34   2     2609.63     2321.92     20.86 o 
  -2  34   2     3546.70     3372.22     24.30 o 
   0  34   2     3103.12     3461.20     17.59 o 
   2  34   2        0.56        9.54      1.98 o 
   4  34   2     6639.62     6641.45     49.00 o 
   6  34   2     2742.06     2998.17     20.49 o 
  -5  35   2     2216.93     1988.81     20.18 o 
  -3  35   2     4711.69     4446.00     28.54 o 
  -1  35   2    10309.63    10804.16     49.96 o 
   1  35   2     5514.01     5399.92     21.06 o 
   3  35   2     2134.57     2287.15     17.45 o 
   5  35   2     1170.75     1293.18     19.60 o 
  -6  36   2      498.46      474.61     12.74 o 
  -4  36   2     5498.43     4618.35     47.80 o 
  -2  36   2      295.01      262.79      6.00 o 
   0  36   2    20600.44    21591.09    196.23 o 
   2  36   2     2979.14     3226.74     34.20 o 
   4  36   2     1775.17     1726.91     17.97 o 
   6  36   2      402.48      460.43      7.72 o 
  -5  37   2      257.59      242.29      7.23 o 
  -3  37   2     2200.44     2096.70     22.76 o 
  -1  37   2     4445.22     4244.82     57.95 o 
   1  37   2      900.63     1032.23     10.49 o 
   3  37   2     7546.78     7988.43     78.73 o 
   5  37   2      681.77      673.06     10.89 o 
  -6  38   2      808.26      815.67     19.16 o 
  -4  38   2     2719.56     2502.27     25.48 o 
  -2  38   2     3244.19     2910.46     31.68 o 
   0  38   2     8965.08     9430.49     97.80 o 
   2  38   2     6675.52     6946.65     61.28 o 
   4  38   2      488.92      444.59      9.06 o 
   6  38   2     1341.95     1503.33     16.35 o 
  -5  39   2     1831.50     1680.56     22.61 o 
  -3  39   2     8182.49     7744.07     82.89 o 
  -1  39   2     3578.40     3223.67     59.20 o 
   1  39   2      300.99      395.58      6.63 o 
   3  39   2      942.24     1051.23     14.64 o 
   5  39   2     1351.02     1391.10     15.43 o 
  -6  40   2      196.99      185.97      4.69 o 
  -4  40   2     3320.15     2810.47     52.51 o 
  -2  40   2     2792.10     2947.18     27.17 o 
   0  40   2     3380.59     3457.27     41.28 o 
   2  40   2     2775.07     2891.17     34.52 o 
   4  40   2      694.32      646.65     10.89 o 
   6  40   2     1685.93     1799.03     16.27 o 
  -5  41   2        6.37       18.49      3.29 o 
  -3  41   2     1633.10     1496.54     25.47 o 
  -1  41   2     4386.32     4158.41     55.07 o 
   1  41   2     2346.24     2490.68     18.37 o 
   3  41   2     3148.80     3070.48     28.46 o 
   5  41   2     1893.08     2055.23     18.63 o 
  -6  42   2       12.59       14.56      1.81 o 
  -4  42   2      562.83      450.06     20.83 o 
  -2  42   2     1113.20      954.68     19.62 o 
   0  42   2      640.82      722.92     13.54 o 
   2  42   2      237.53      295.80      8.71 o 
   4  42   2       74.87      101.21      4.23 o 
   6  42   2      223.56      247.99      5.67 o 
  -5  43   2     1704.01     1490.94     35.50 o 
  -3  43   2      973.19      889.63     17.85 o 
  -1  43   2      506.58      477.07      7.90 o 
   1  43   2     6159.95     6100.57     36.75 o 
   3  43   2     3907.89     4230.07     27.64 o 
   5  43   2     1023.73     1082.38     13.12 o 
  -6  44   2      218.37      209.45      4.67 o 
  -4  44   2     2319.77     2115.51     83.14 o 
  -2  44   2      963.44     1033.41     13.93 o 
   0  44   2     7858.62     8096.31     32.94 o 
   2  44   2     1164.41     1246.88     20.91 o 
   4  44   2     1035.16     1059.71     13.72 o 
   6  44   2      239.49      299.64     10.22 o 
  -5  45   2     2485.99     2151.93     44.58 o 
  -3  45   2     1174.34      972.00     27.74 o 
  -1  45   2     1775.20     1690.91     15.12 o 
   1  45   2      862.01      898.77     11.13 o 
   3  45   2     1768.90     1880.99     17.13 o 
   5  45   2     1492.01     1572.06     17.08 o 
  -6  46   2      395.64      365.06      6.43 o 
  -4  46   2      802.09      725.30     31.51 o 
  -2  46   2     2646.35     2687.69     30.88 o 
   0  46   2      854.91      998.64     10.67 o 
   2  46   2      333.15      362.22      9.90 o 
   4  46   2       93.12       94.24      4.10 o 
  -5  47   2     1059.24      996.91     23.20 o 
  -3  47   2     1463.69     1355.88     21.23 o 
  -1  47   2      641.21      607.64      8.71 o 
   1  47   2     1789.07     1932.33     16.62 o 
   3  47   2     9147.26     9399.12     65.00 o 
   5  47   2     1038.56     1140.89     11.85 o 
  -6  48   2      914.69      910.52     12.84 o 
  -4  48   2      673.13      552.34     22.04 o 
  -2  48   2     3027.45     2969.91     29.87 o 
   0  48   2     1128.70     1091.36     11.33 o 
   2  48   2     2473.54     2620.90     18.02 o 
   4  48   2      597.33      668.31     10.03 o 
  -5  49   2     1489.00     1259.44     23.33 o 
  -3  49   2      370.69      372.94      7.88 o 
  -1  49   2     1925.05     2111.46     16.51 o 
   1  49   2     4440.39     4373.45     28.23 o 
   3  49   2     2083.56     2296.95     20.67 o 
   5  49   2       99.12      101.17      3.42 o 
  -6  50   2     1276.79     1181.74     17.11 o 
  -4  50   2     1013.36      925.22     26.35 o 
  -2  50   2     7785.75     7707.05     60.14 o 
   0  50   2      304.38      360.57      6.58 o 
   2  50   2      857.19      890.94     10.64 o 
   4  50   2     4037.93     4248.10     25.32 o 
  -5  51   2       60.33       63.04      3.16 o 
  -3  51   2      628.41      554.73     11.46 o 
  -1  51   2      244.28      207.37      5.21 o 
   1  51   2      292.41      314.78      7.69 o 
   3  51   2     1163.26     1170.59     13.66 o 
   5  51   2      182.64      196.36      4.56 o 
  -6  52   2      712.39      746.82     15.80 o 
  -4  52   2     1552.51     1433.11     38.94 o 
  -2  52   2       40.08       61.62      3.69 o 
   0  52   2     2126.44     1970.00     15.45 o 
   2  52   2     4967.11     5067.48     42.51 o 
   4  52   2       23.99       37.00      2.92 o 
  -5  53   2      539.22      499.85      8.61 o 
  -3  53   2     2921.07     2617.47     47.13 o 
  -1  53   2     3259.19     3169.76     25.04 o 
   1  53   2      568.80      660.18     11.36 o 
   3  53   2     4944.66     5045.94     40.50 o 
   5  53   2      732.60      808.22     13.53 o 
  -6  54   2     1511.59     1496.60     16.45 o 
  -4  54   2      210.99      205.66      6.66 o 
  -2  54   2     2910.30     2724.14     20.07 o 
   0  54   2     3015.09     3048.23     19.35 o 
   2  54   2     6120.95     6271.22     40.31 o 
   4  54   2      945.60     1017.46     11.75 o 
  -5  55   2      529.18      522.56      8.46 o 
  -3  55   2     4666.24     4334.34     73.32 o 
  -1  55   2     1809.71     1994.84     21.73 o 
   1  55   2      777.99      786.52     10.69 o 
   3  55   2      367.94      420.69      7.23 o 
   5  55   2     1589.28     1705.11     34.89 o 
  -6  56   2      662.02      660.01      9.79 o 
  -4  56   2      446.81      398.19      9.10 o 
  -2  56   2      324.82      321.34      7.12 o 
   0  56   2      541.04      569.13      9.38 o 
   2  56   2     6307.48     6549.06     31.49 o 
   4  56   2      209.34      224.34      5.72 o 
  -5  57   2      298.28      298.33      6.12 o 
  -3  57   2     1552.70     1414.05     23.70 o 
  -1  57   2     1066.02     1045.75     12.33 o 
   1  57   2     3518.57     3632.20     36.60 o 
   3  57   2     4982.02     5250.52     37.07 o 
   5  57   2      734.91      792.75     10.79 o 
  -6  58   2     1552.67     1469.02     38.09 o 
  -4  58   2     1206.95     1172.24     14.22 o 
  -2  58   2    16041.31    16458.40    106.85 o 
   0  58   2      635.10      672.01     11.13 o 
   2  58   2     6657.14     6832.19     47.72 o 
   4  58   2     1771.93     1863.96     15.01 o 
  -5  59   2      719.50      714.78      9.71 o 
  -3  59   2     7161.47     6670.47     85.25 o 
  -1  59   2      373.24      419.98      9.03 o 
   1  59   2     5839.81     5756.56     60.31 o 
   3  59   2     2045.99     2098.42     21.99 o 
   5  59   2      224.65      243.90      5.51 o 
  -4  60   2      238.26      212.82      5.94 o 
  -2  60   2      623.51      644.75      9.17 o 
   0  60   2     3036.26     3128.87     26.34 o 
   2  60   2     1576.64     1580.65     15.56 o 
   4  60   2      767.11      804.29      9.50 o 
  -5  61   2      565.69      563.61      8.15 o 
  -3  61   2      282.09      243.59      7.22 o 
  -1  61   2     1206.36     1270.61     25.68 o 
   1  61   2     1517.64     1574.51     13.58 o 
   3  61   2      579.29      584.13      8.82 o 
   5  61   2     1005.57     1104.83     11.55 o 
  -4  62   2      517.87      433.80      8.26 o 
  -2  62   2     2298.56     2316.98     22.66 o 
   0  62   2      635.05      672.67      9.16 o 
   2  62   2     3024.58     3049.57     25.62 o 
   4  62   2      254.86      280.42      6.52 o 
  -5  63   2      797.32      838.38     10.61 o 
  -3  63   2     2584.34     2482.05     22.68 o 
  -1  63   2     3468.43     3754.11     71.84 o 
   1  63   2     2659.44     2726.75     23.42 o 
   3  63   2      488.05      553.75      9.14 o 
   5  63   2     1162.90     1200.84     13.33 o 
  -4  64   2      222.29      238.92      6.35 o 
  -2  64   2     1115.86     1101.12     14.41 o 
   0  64   2      596.73      622.91      8.91 o 
   2  64   2     4066.22     4054.22     31.33 o 
   4  64   2      141.11      148.74      4.96 o 
  -5  65   2     1445.94     1413.64     13.62 o 
  -3  65   2     3369.93     3487.94     31.19 o 
  -1  65   2     2063.41     2057.80     31.24 o 
   1  65   2     4110.97     4115.73     28.33 o 
   3  65   2      396.54      431.47      7.93 o 
   5  65   2      323.65      350.07      8.07 o 
  -4  66   2      924.59      885.86     11.84 o 
  -2  66   2     1167.39     1254.14     17.00 o 
   0  66   2     1372.95     1403.81     17.04 o 
   2  66   2     1830.33     1917.29     18.08 o 
   4  66   2     1117.24     1144.64     12.01 o 
  -5  67   2      157.12      135.89      4.04 o 
  -3  67   2      618.44      670.89     10.57 o 
  -1  67   2     2244.26     2331.32     58.14 o 
   1  67   2     2052.28     2050.91     18.88 o 
   3  67   2     2190.75     2311.98     25.71 o 
  -4  68   2     3772.20     3539.16     29.97 o 
  -2  68   2      127.38      132.17      5.03 o 
   0  68   2      914.43      926.58     15.23 o 
   2  68   2      965.92     1003.25     13.27 o 
   4  68   2      819.76      826.70     12.09 o 
  -5  69   2      661.49      618.85     11.29 o 
  -3  69   2      607.22      610.93      9.86 o 
  -1  69   2     2301.75     2402.60     33.17 o 
   1  69   2      177.26      173.76      5.49 o 
   3  69   2       67.06       88.69      4.41 o 
  -4  70   2      209.77      237.80      5.63 o 
  -2  70   2     1094.96     1208.46     16.71 o 
   0  70   2     2752.77     2722.85     26.25 o 
   2  70   2     2517.19     2609.82     22.99 o 
   4  70   2       28.27       42.49      2.16 o 
  -5  71   2      644.71      630.86     12.83 o 
  -3  71   2      724.05      740.91      9.89 o 
  -1  71   2       67.49       71.11      3.36 o 
   1  71   2      489.37      582.48      9.36 o 
   3  71   2       97.04      101.44      4.55 o 
  -4  72   2      629.96      701.35      9.15 o 
  -2  72   2     1457.30     1519.42     16.47 o 
   0  72   2      351.59      386.09      9.87 o 
   2  72   2     1002.98     1042.19     14.27 o 
   4  72   2      155.64      161.89      4.25 o 
  -5  73   2      588.58      572.83      7.40 o 
  -3  73   2     1785.38     1848.81     18.75 o 
  -1  73   2     1041.70     1084.63     13.01 o 
   1  73   2     4596.58     4617.39     57.05 o 
   3  73   2       16.79       15.03      1.66 o 
  -4  74   2      147.20      159.68      3.82 o 
  -2  74   2     1220.61     1203.77     16.14 o 
   0  74   2      270.77      291.50      7.84 o 
   2  74   2       65.52       73.43      3.37 o 
   4  74   2      461.80      489.12     10.65 o 
  -3  75   2      473.22      518.82      7.59 o 
  -1  75   2      497.39      530.59      9.00 o 
   1  75   2     1811.29     1859.26     20.10 o 
   3  75   2      395.98      398.10      7.67 o 
  -4  76   2      334.01      331.34      5.11 o 
  -2  76   2      296.93      292.04      6.82 o 
   0  76   2      632.26      665.00     10.88 o 
   2  76   2      823.34      924.93     11.92 o 
   4  76   2       48.42       50.87      3.29 o 
  -3  77   2      147.90      180.73      4.28 o 
  -1  77   2     1167.29     1281.57     15.83 o 
   1  77   2      179.95      196.58      4.99 o 
   3  77   2     1656.59     1746.59     22.32 o 
  -4  78   2     1763.25     1636.14     22.00 o 
  -2  78   2      329.22      322.90      6.09 o 
   0  78   2      189.77      200.74      5.50 o 
   2  78   2     1398.45     1524.50     18.00 o 
   4  78   2      234.05      234.35      9.30 o 
  -3  79   2     1796.83     1738.02     12.57 o 
  -1  79   2       89.50       95.53      4.21 o 
   1  79   2       30.00       45.28      2.93 o 
   3  79   2     1184.64     1238.24     15.08 o 
  -4  80   2      211.50      214.40      4.61 o 
  -2  80   2       60.40       59.42      2.71 o 
   0  80   2        6.94       21.55      1.82 o 
   2  80   2      167.41      179.19      4.87 o 
  -3  81   2      746.66      782.76      8.64 o 
  -1  81   2      666.85      699.62     11.13 o 
   1  81   2     2144.36     2289.33     20.15 o 
   3  81   2     1339.12     1328.61     17.69 o 
  -4  82   2       72.63       78.19      2.85 o 
  -2  82   2       36.51       47.71      2.48 o 
   0  82   2     1506.35     1480.53     14.34 o 
   2  82   2      590.64      624.49      9.31 o 
  -3  83   2      534.05      542.80      7.12 o 
  -1  83   2     1205.68     1203.72     14.07 o 
   1  83   2     1667.68     1780.79     17.13 o 
   3  83   2     1434.44     1491.86     20.81 o 
  -4  84   2      718.49      663.80     16.50 o 
  -2  84   2     1554.11     1518.58     14.67 o 
   0  84   2      303.44      322.63      6.86 o 
   2  84   2       17.65       22.07      1.74 o 
  -3  85   2      374.94      349.29      5.22 o 
  -1  85   2       90.26       91.03      3.39 o 
   1  85   2      725.38      744.70     11.36 o 
   3  85   2       95.55       86.25      4.82 o 
  -2  86   2     1203.25     1134.35     13.53 o 
   0  86   2      399.84      395.95      7.99 o 
   2  86   2        4.64        9.31      1.36 o 
  -3  87   2     1198.52     1125.41     14.29 o 
  -1  87   2       17.64       19.45      1.51 o 
   1  87   2     1285.58     1316.95     16.71 o 
   3  87   2     1149.80     1111.26     22.00 o 
  -2  88   2      693.07      679.88     10.24 o 
   0  88   2     1299.24     1355.22     15.50 o 
   2  88   2      416.60      478.31     13.12 o 
  -3  89   2      206.82      172.61      4.94 o 
  -1  89   2       17.42       24.90      1.72 o 
   1  89   2      539.90      572.00     10.31 o 
  -2  90   2     2298.41     2254.71     19.48 o 
   0  90   2      332.02      345.09      7.35 o 
   2  90   2      129.16      132.62      6.41 o 
  -3  91   2        5.16        9.93      1.76 o 
  -1  91   2     1783.19     1811.89     20.49 o 
   1  91   2     1810.25     1861.57     27.27 o 
  -2  92   2      200.47      234.76      5.23 o 
   0  92   2      858.50      895.05     10.96 o 
   2  92   2     1265.99     1289.58     18.02 o 
  -1  93   2     2769.95     2700.70     36.18 o 
   1  93   2     1000.13     1010.71     17.34 o 
  -2  94   2      551.54      532.07      9.48 o 
   0  94   2        1.85        3.93      0.80 o 
   2  94   2      236.80      262.21      7.03 o 
  -1  95   2      343.52      335.70      6.75 o 
   1  95   2      214.18      215.65     10.81 o 
  -2  96   2      194.63      199.89      5.04 o 
   0  96   2      316.72      295.56      6.07 o 
  -1  97   2       59.17       61.92      2.99 o 
   1  97   2      115.49      124.31      4.95 o 
   0  98   2      217.52      204.02      5.28 o 
  -1  99   2      695.78      647.44     15.50 o 
  -7   1   3      905.74      844.79     29.42 o 
  -5   1   3     2133.55     1968.09     34.47 o 
  -3   1   3     1524.40     1518.12     11.23 o 
  -1   1   3     5617.14     5695.80     40.75 o 
   1   1   3     8696.86     8666.08     47.77 o 
   3   1   3     2215.84     2111.17     19.96 o 
   5   1   3      956.89     1055.63     13.45 o 
  -6   2   3      253.14      274.35      7.41 o 
  -4   2   3     1948.55     1838.19     14.78 o 
  -2   2   3      596.82      524.02      6.19 o 
   0   2   3      405.66      444.63      8.68 o 
   2   2   3     3577.14     3658.61     40.03 o 
   4   2   3     1783.75     1845.55     21.46 o 
   6   2   3      359.22      356.72      8.48 o 
  -7   3   3      882.64      801.23     26.26 o 
  -5   3   3     2738.52     2480.63     35.01 o 
  -3   3   3     1225.22     1123.99      9.65 o 
  -1   3   3     2220.00     2101.01     12.67 o 
   1   3   3     1851.92     1780.56     13.70 o 
   3   3   3     4582.25     4549.00     36.18 o 
   5   3   3      673.48      773.83     11.52 o 
  -6   4   3      454.81      440.58      9.05 o 
  -4   4   3      226.81      253.98      5.85 o 
  -2   4   3    15845.91    15207.11    140.39 o 
   0   4   3    13619.84    13124.40     36.30 o 
   2   4   3      237.23      306.44      5.76 o 
   4   4   3     1092.98     1167.55     17.03 o 
   6   4   3      424.51      468.82      9.17 o 
  -7   5   3     1913.85     1662.68     31.90 o 
  -5   5   3     3605.88     3236.74     30.02 o 
  -3   5   3     3954.51     3827.85     19.41 o 
  -1   5   3     4238.96     3965.17     19.80 o 
   1   5   3     5457.28     5397.33     57.28 o 
   3   5   3     3306.79     3215.19     28.66 o 
   5   5   3      975.78      910.63     12.40 o 
  -6   6   3      852.73      802.97     13.86 o 
  -4   6   3      817.89      788.02     10.36 o 
  -2   6   3      578.14      478.32      5.64 o 
   0   6   3     1761.99     1509.89     17.56 o 
   2   6   3      114.11      155.91      4.16 o 
   4   6   3      199.66      168.76      6.55 o 
   6   6   3     1535.80     1611.81     17.01 o 
  -7   7   3      289.88      366.68     16.70 o 
  -5   7   3     1225.27     1162.63     21.42 o 
  -3   7   3     1499.66     1240.72     11.12 o 
  -1   7   3      441.66      470.34      8.44 o 
   1   7   3     8783.24     8809.43     60.63 o 
   3   7   3      115.21      121.80      6.57 o 
   5   7   3      333.19      323.61      7.38 o 
  -6   8   3     1141.96     1007.62     17.05 o 
  -4   8   3     3093.70     2914.44     19.90 o 
  -2   8   3     1255.02     1220.48      8.57 o 
   0   8   3     5302.45     5196.90     63.58 o 
   2   8   3     2636.50     2805.19     21.29 o 
   4   8   3     1261.54     1257.38     16.19 o 
   6   8   3       22.89       49.35      3.18 o 
  -7   9   3      495.37      494.79     14.33 o 
  -5   9   3     1669.90     1616.46     17.80 o 
  -3   9   3     1876.40     1765.26     13.08 o 
  -1   9   3      320.87      289.24      3.34 o 
   1   9   3     2377.65     2355.15     19.84 o 
   3   9   3     2623.91     2552.98     24.94 o 
   5   9   3      407.70      478.81      8.25 o 
  -6  10   3      867.76      786.17     12.37 o 
  -4  10   3     5007.93     4696.29     27.93 o 
  -2  10   3       75.01       81.97      3.68 o 
   0  10   3     3876.96     3679.43     50.33 o 
   2  10   3     2723.76     2413.40     20.70 o 
   4  10   3      112.80      136.21      5.34 o 
   6  10   3     1107.40     1187.06     14.41 o 
  -7  11   3     1174.72      994.79     21.27 o 
  -5  11   3     1849.61     1673.01     21.57 o 
  -3  11   3     1254.22     1303.51     10.51 o 
  -1  11   3     5291.29     4911.92     42.15 o 
   1  11   3     1572.44     1705.34     17.35 o 
   3  11   3     1740.38     1837.98     18.64 o 
   5  11   3      186.50      230.04      5.69 o 
  -6  12   3       74.32       73.04      4.22 o 
  -4  12   3      611.34      612.12      9.21 o 
  -2  12   3     5114.36     4838.33     23.01 o 
   0  12   3      135.07      118.30      2.12 o 
   2  12   3     1864.95     1894.45     15.12 o 
   4  12   3     1692.20     1711.28     18.87 o 
   6  12   3     2527.53     2734.17     70.15 o 
  -7  13   3      496.05      519.09     11.17 o 
  -5  13   3     5544.13     5193.95     58.67 o 
  -3  13   3     3275.77     3249.88     17.99 o 
  -1  13   3     4096.99     3960.23     19.81 o 
   1  13   3     8441.68     8671.73     81.66 o 
   3  13   3     2230.79     2295.75     27.99 o 
   5  13   3      936.05      999.65     11.75 o 
  -6  14   3       17.33       22.51      2.57 o 
  -4  14   3      744.56      668.60      9.66 o 
  -2  14   3     1137.97     1206.91     13.40 o 
   0  14   3     2696.08     2617.75     29.28 o 
   2  14   3     5554.98     5715.84     29.74 o 
   4  14   3      768.92      794.56     12.84 o 
   6  14   3       13.12       43.75      3.50 o 
  -7  15   3     1159.84     1060.54     30.78 o 
  -5  15   3     4967.67     4641.05     48.56 o 
  -3  15   3     1852.80     1764.50     13.11 o 
  -1  15   3      471.69      560.62      8.72 o 
   1  15   3    15785.27    16317.87    128.87 o 
   3  15   3     2029.41     2099.92     21.50 o 
   5  15   3       88.98      108.68      3.89 o 
  -6  16   3      509.30      461.88     13.46 o 
  -4  16   3     1064.19     1019.44     12.37 o 
  -2  16   3     2941.21     2784.11     12.76 o 
   0  16   3     6535.91     6594.30     21.63 o 
   2  16   3     6445.96     6984.49     62.96 o 
   4  16   3     2069.52     2168.24     19.41 o 
   6  16   3      214.45      281.52      8.56 o 
  -7  17   3      181.03      191.96     10.48 o 
  -5  17   3       72.02      109.71      6.91 o 
  -3  17   3     1009.06     1017.38      8.54 o 
  -1  17   3      862.60      699.66      6.91 o 
   1  17   3    15678.88    16198.33    168.35 o 
   3  17   3       31.93       38.37      4.29 o 
   5  17   3     1039.51     1157.55     12.55 o 
  -6  18   3      136.19      131.84      6.40 o 
  -4  18   3      429.15      362.44      7.46 o 
  -2  18   3     2794.96     3284.93     18.05 o 
   0  18   3     7576.08     7601.23     88.88 o 
   2  18   3     4011.08     4263.47     27.92 o 
   4  18   3      604.75      588.17     11.11 o 
   6  18   3      514.16      610.74     14.77 o 
  -7  19   3      504.93      448.72      8.38 o 
  -5  19   3     1542.13     1382.72     16.92 o 
  -3  19   3     3039.99     3052.35     16.66 o 
  -1  19   3     6143.68     6203.26     31.09 o 
   1  19   3    19329.35    20343.65    202.47 o 
   3  19   3      499.85      480.81      9.83 o 
   5  19   3      741.14      802.56     11.02 o 
  -6  20   3     1021.68      874.93     16.57 o 
  -4  20   3      216.76      183.86      4.98 o 
  -2  20   3    13453.04    13885.08     84.09 o 
   0  20   3      703.54      806.45     12.67 o 
   2  20   3     2286.96     2621.77     20.71 o 
   4  20   3     1886.81     2049.49     23.12 o 
   6  20   3      561.00      654.98     13.44 o 
  -7  21   3     1577.88     1331.66     20.73 o 
  -5  21   3      768.70      683.24     11.17 o 
  -3  21   3      708.73      623.10      8.64 o 
  -1  21   3      173.08      181.11      2.88 o 
   1  21   3     1329.45     1430.51     19.90 o 
   3  21   3     2469.89     2509.94     19.75 o 
   5  21   3      923.63     1010.58     12.42 o 
  -6  22   3      321.50      313.42      9.95 o 
  -4  22   3      893.51      836.65     10.93 o 
  -2  22   3    15077.77    15219.57     71.21 o 
   0  22   3     2807.75     2801.98     37.95 o 
   2  22   3     1277.03     1415.10     15.43 o 
   4  22   3      305.92      343.83      9.50 o 
   6  22   3     3034.94     3505.46     75.72 o 
  -7  23   3      203.49      225.62      6.96 o 
  -5  23   3       84.94       99.87      5.17 o 
  -3  23   3     6112.93     5892.32     54.48 o 
  -1  23   3     6902.54     6917.70     74.57 o 
   1  23   3    19854.57    20491.44    151.75 o 
   3  23   3      929.86     1011.69     11.99 o 
   5  23   3      233.64      232.00      5.93 o 
  -6  24   3     2586.35     2332.04     28.26 o 
  -4  24   3     1733.43     1664.35     15.60 o 
  -2  24   3    19481.37    20190.23    102.33 o 
   0  24   3     5508.89     5504.06     40.39 o 
   2  24   3      810.61      870.45     12.29 o 
   4  24   3     2871.91     3027.60     28.30 o 
   6  24   3      281.16      380.26      9.85 o 
  -7  25   3      509.03      476.06      9.02 o 
  -5  25   3      524.30      544.00     13.31 o 
  -3  25   3      525.69      524.23      7.17 o 
  -1  25   3     7855.16     7687.04     92.84 o 
   1  25   3     2457.76     2753.77     21.70 o 
   3  25   3     1615.82     1610.32     14.67 o 
   5  25   3     1673.58     1659.64     16.26 o 
  -6  26   3      690.34      602.82     15.20 o 
  -4  26   3     6405.14     5931.57     80.93 o 
  -2  26   3      313.98      346.62      6.28 o 
   0  26   3      574.49      541.08     17.02 o 
   2  26   3    20555.76    21350.95    130.23 o 
   4  26   3     1761.18     1869.19     19.87 o 
   6  26   3      712.29      791.21     17.44 o 
  -7  27   3     2171.91     1975.51     20.48 o 
  -5  27   3     1843.04     1600.75     26.54 o 
  -3  27   3      562.41      538.59      7.92 o 
  -1  27   3     6933.31     6689.26     89.14 o 
   1  27   3      225.57      287.74      8.26 o 
   3  27   3     1669.52     1744.04     15.44 o 
   5  27   3     1154.38     1278.06     13.64 o 
  -6  28   3      496.65      412.59     13.75 o 
  -4  28   3      238.43      259.27      5.62 o 
  -2  28   3    14827.96    14768.20    100.20 o 
   0  28   3      290.58      332.51     12.90 o 
   2  28   3     3213.42     3410.44     28.58 o 
   4  28   3      637.22      665.29     11.85 o 
   6  28   3     1590.77     1649.26     31.96 o 
  -7  29   3       35.55       40.80      2.84 o 
  -5  29   3     1064.60      960.88     14.43 o 
  -3  29   3     3974.16     4019.18     36.66 o 
  -1  29   3     2119.13     2101.06     18.69 o 
   1  29   3     4358.31     5001.07     38.18 o 
   3  29   3      992.76     1034.27     12.00 o 
   5  29   3       20.69       27.75      2.13 o 
  -6  30   3     1467.78     1262.88     43.71 o 
  -4  30   3     3519.55     3248.37     33.53 o 
  -2  30   3     2038.47     2302.53     24.02 o 
   0  30   3     1779.15     1837.29     13.62 o 
   2  30   3     2781.28     2834.97     20.66 o 
   4  30   3      301.36      322.53      8.45 o 
   6  30   3     1668.65     1665.68     15.05 o 
  -5  31   3     1014.25      922.47     17.51 o 
  -3  31   3      716.96      689.54      9.42 o 
  -1  31   3     1351.10     1487.92     12.54 o 
   1  31   3       20.24       20.05      3.39 o 
   3  31   3     3247.94     3374.38     23.51 o 
   5  31   3      533.27      593.35      9.00 o 
  -6  32   3     1693.64     1454.93     24.01 o 
  -4  32   3      806.95      769.21     10.10 o 
  -2  32   3     1939.60     1922.38     17.31 o 
   0  32   3     8752.41     9045.58     41.56 o 
   2  32   3      259.95      289.76     19.25 o 
   4  32   3     5021.78     5090.81     33.33 o 
   6  32   3      158.82      186.06      4.76 o 
  -5  33   3      285.31      237.86      8.08 o 
  -3  33   3      404.62      412.76      7.50 o 
  -1  33   3    23009.10    23104.86    245.10 o 
   1  33   3     2205.31     2193.24     13.59 o 
   3  33   3     2927.34     3086.35     24.06 o 
   5  33   3     1218.70     1365.99     13.47 o 
  -6  34   3      280.61      241.47      9.03 o 
  -4  34   3      568.94      513.21      8.32 o 
  -2  34   3     3777.39     3941.29     46.95 o 
   0  34   3     3430.83     3554.36     50.92 o 
   2  34   3      227.34      275.61      6.57 o 
   4  34   3     1324.29     1429.78     16.37 o 
  -5  35   3      445.57      386.74     10.25 o 
  -3  35   3     3177.63     3114.79     33.16 o 
  -1  35   3     1334.75     1176.76     12.13 o 
   1  35   3     2130.35     2150.10     14.55 o 
   3  35   3       16.84       39.80      2.45 o 
   5  35   3     1321.12     1482.93     13.82 o 
  -6  36   3     1401.35     1158.86     16.48 o 
  -4  36   3     1249.42     1139.35     12.63 o 
  -2  36   3     2280.78     2220.09     16.83 o 
   0  36   3     2732.04     2854.25     19.53 o 
   2  36   3     1627.92     1710.86     16.59 o 
   4  36   3     1958.90     1862.55     18.58 o 
  -5  37   3      910.52      899.86     19.31 o 
  -3  37   3     1908.20     1865.12     20.69 o 
  -1  37   3     2470.90     2581.59     48.36 o 
   1  37   3      727.69      797.70      9.01 o 
   3  37   3     4695.07     4809.30     28.51 o 
   5  37   3     1169.00     1224.66     13.37 o 
  -6  38   3      276.46      279.35      7.17 o 
  -4  38   3        0.88       10.14      3.31 o 
  -2  38   3      605.73      609.04      9.15 o 
   0  38   3      293.15      296.55      6.32 o 
   2  38   3       51.12       77.09      7.61 o 
   4  38   3      993.38     1107.55     14.23 o 
  -5  39   3      698.96      705.84     14.15 o 
  -3  39   3     2375.12     2267.85     22.04 o 
  -1  39   3     4579.76     4567.30     81.10 o 
   1  39   3     4430.54     4770.81     34.26 o 
   3  39   3      214.32      219.41      6.16 o 
   5  39   3      207.04      259.15      6.01 o 
  -6  40   3      962.12      802.24     15.06 o 
  -4  40   3      296.49      279.46      8.27 o 
  -2  40   3     3083.49     3011.27     35.24 o 
   0  40   3     2159.36     2196.41     33.30 o 
   2  40   3      771.42      845.02     13.42 o 
   4  40   3      826.56      809.06     12.04 o 
  -5  41   3      499.35      380.69     11.37 o 
  -3  41   3      520.38      534.09     11.02 o 
  -1  41   3     4466.60     3863.80     59.61 o 
   1  41   3      583.67      575.24      8.73 o 
   3  41   3       36.60       40.17      3.15 o 
   5  41   3     1341.78     1530.60     14.29 o 
  -6  42   3      477.22      478.34     14.01 o 
  -4  42   3     4966.65     4380.17     72.41 o 
  -2  42   3      590.86      592.30     10.20 o 
   0  42   3      167.47      170.25      4.26 o 
   2  42   3    10704.05    11219.79    109.43 o 
   4  42   3      181.33      258.45      6.69 o 
  -5  43   3      992.28      897.28     20.73 o 
  -3  43   3      158.83      167.41      5.98 o 
  -1  43   3     1403.65     1354.60     14.63 o 
   1  43   3     1832.63     1876.10     16.02 o 
   3  43   3     1193.87     1247.62     17.83 o 
   5  43   3      792.82      825.81     10.24 o 
  -6  44   3     1162.68     1012.25     30.67 o 
  -4  44   3      280.05      251.91     11.18 o 
  -2  44   3    10077.97    10260.04     79.28 o 
   0  44   3      945.42      955.42     10.23 o 
   2  44   3      150.10      186.30      5.01 o 
   4  44   3       96.93      118.39      4.43 o 
  -5  45   3     2632.66     2234.84     70.20 o 
  -3  45   3     1472.56     1339.38     33.63 o 
  -1  45   3      504.99      555.67      9.77 o 
   1  45   3      543.03      561.43      9.64 o 
   3  45   3     4059.59     4227.90     28.11 o 
   5  45   3      254.52      242.95      4.93 o 
  -6  46   3      667.46      637.52     14.96 o 
  -4  46   3      692.75      658.48     42.81 o 
  -2  46   3     3529.57     3560.17     38.07 o 
   0  46   3     3770.18     3769.71     23.73 o 
   2  46   3      636.11      712.75     11.72 o 
   4  46   3      352.79      406.31      8.16 o 
  -5  47   3      866.94      774.07     22.42 o 
  -3  47   3     3752.48     3373.69    118.67 o 
  -1  47   3      200.87      203.20      5.27 o 
   1  47   3      893.33      918.98     13.74 o 
   3  47   3      974.86      999.23     13.66 o 
   5  47   3      159.69      165.38      3.91 o 
  -6  48   3      629.25      606.63     13.70 o 
  -4  48   3      357.90      319.86     16.36 o 
  -2  48   3       54.87       59.89      3.67 o 
   0  48   3     6643.42     6782.24     49.31 o 
   2  48   3     1687.07     1760.90     27.75 o 
   4  48   3      898.44     1029.52     13.72 o 
  -5  49   3     1149.39      998.60     15.66 o 
  -3  49   3     1606.78     1441.48     58.25 o 
  -1  49   3      374.88      415.01      7.62 o 
   1  49   3      899.35      897.02     11.36 o 
   3  49   3      292.16      351.50      7.44 o 
   5  49   3      742.36      826.74      8.81 o 
  -6  50   3      190.78      180.79      5.14 o 
  -4  50   3     3595.18     3028.20    180.56 o 
  -2  50   3      136.89      131.29      5.34 o 
   0  50   3      949.00      963.57     12.81 o 
   2  50   3     1106.15     1158.18     13.26 o 
   4  50   3      323.96      356.91      7.24 o 
  -5  51   3      182.40      165.02      5.80 o 
  -3  51   3     1231.90      990.52     43.74 o 
  -1  51   3     3549.08     3572.90     24.50 o 
   1  51   3      369.59      381.32      6.95 o 
   3  51   3      286.89      333.87      7.21 o 
   5  51   3     1343.04     1406.13     14.47 o 
  -6  52   3      180.38      169.68      3.56 o 
  -4  52   3       53.53       60.62      4.79 o 
  -2  52   3      968.17      916.95     23.24 o 
   0  52   3      284.27      267.30      6.20 o 
   2  52   3      282.04      302.60      6.41 o 
   4  52   3      181.54      210.80      5.98 o 
  -5  53   3     1355.41     1141.54     30.70 o 
  -3  53   3     1984.77     1855.44     34.64 o 
  -1  53   3      263.55      289.83      7.02 o 
   1  53   3      744.42      743.80      9.93 o 
   3  53   3     1734.35     1765.49     17.66 o 
   5  53   3      230.79      242.39      6.69 o 
  -6  54   3      550.59      552.02     13.10 o 
  -4  54   3      717.67      611.19     18.44 o 
  -2  54   3      788.72      744.06     11.05 o 
   0  54   3       44.99       48.43      2.61 o 
   2  54   3     2447.52     2534.26     20.23 o 
   4  54   3       52.88       57.74      2.72 o 
  -5  55   3      419.98      415.25      9.60 o 
  -3  55   3      789.03      743.26     27.84 o 
  -1  55   3     1757.65     1826.28     18.92 o 
   1  55   3      994.94     1017.67     14.39 o 
   3  55   3      312.27      360.99      7.38 o 
   5  55   3      987.28     1029.29     16.87 o 
  -6  56   3      660.89      644.06      9.89 o 
  -4  56   3     1531.55     1326.35     35.33 o 
  -2  56   3     2321.16     2341.33     19.95 o 
   0  56   3     2496.91     2592.72     25.19 o 
   2  56   3     4299.59     4457.27     31.17 o 
   4  56   3       98.01      102.79      4.83 o 
  -5  57   3      115.82      125.61      3.89 o 
  -3  57   3      355.55      293.02      8.41 o 
  -1  57   3     1585.42     1591.83     18.61 o 
   1  57   3      836.02      829.53     11.68 o 
   3  57   3      723.95      730.64     10.33 o 
   5  57   3      777.63      771.36     17.24 o 
  -4  58   3      915.66      978.56     26.31 o 
  -2  58   3      453.51      479.92      8.64 o 
   0  58   3       88.55       98.64      3.25 o 
   2  58   3     1046.83     1066.27     12.84 o 
   4  58   3      507.73      547.57      8.02 o 
  -5  59   3       93.72      104.80      3.38 o 
  -3  59   3     1054.80     1110.26     14.71 o 
  -1  59   3     1005.02     1047.99     16.72 o 
   1  59   3     2003.43     2039.12     18.44 o 
   3  59   3      289.25      308.96      6.33 o 
   5  59   3       61.13       57.24      4.51 o 
  -4  60   3      391.51      352.89      8.20 o 
  -2  60   3     4409.49     4387.80     31.93 o 
   0  60   3      969.62      999.51     10.98 o 
   2  60   3      152.78      176.71      5.49 o 
   4  60   3     1522.21     1662.13     14.68 o 
  -5  61   3      678.92      673.83      8.07 o 
  -3  61   3      227.13      230.90      7.32 o 
  -1  61   3      256.02      282.33      6.32 o 
   1  61   3     4569.52     4599.91     34.06 o 
   3  61   3     1801.22     1956.38     21.85 o 
  -4  62   3      415.78      408.93      8.55 o 
  -2  62   3     7633.56     7519.21    108.67 o 
   0  62   3     3939.15     3927.48     55.64 o 
   2  62   3      428.99      470.38      8.41 o 
   4  62   3       63.46       73.89      2.67 o 
  -5  63   3      488.57      493.28      7.41 o 
  -3  63   3     1483.20     1288.47     15.73 o 
  -1  63   3      980.30     1064.77     20.36 o 
   1  63   3      299.72      365.23      9.27 o 
   3  63   3      686.82      696.84      9.72 o 
  -4  64   3      333.61      363.69      7.78 o 
  -2  64   3     4524.12     4615.62     52.07 o 
   0  64   3      871.21      957.53     13.95 o 
   2  64   3      317.48      320.14      7.49 o 
   4  64   3      426.67      480.45      9.13 o 
  -5  65   3     1534.79     1462.01     19.94 o 
  -3  65   3     2032.46     1957.46     18.98 o 
  -1  65   3     2845.88     2742.52     75.07 o 
   1  65   3     1118.66     1113.61     16.05 o 
   3  65   3     1002.12      997.87     11.31 o 
  -4  66   3     2335.93     2347.46     19.96 o 
  -2  66   3     1576.82     1530.53     26.69 o 
   0  66   3      416.88      402.81      9.01 o 
   2  66   3     1200.75     1314.69     15.15 o 
   4  66   3      154.50      172.23      4.52 o 
  -5  67   3      251.67      253.28      4.99 o 
  -3  67   3      408.53      449.68      9.06 o 
  -1  67   3     2851.15     2816.17     54.78 o 
   1  67   3      411.51      389.72      8.82 o 
   3  67   3      271.40      292.65      5.92 o 
  -4  68   3      240.86      234.25      5.73 o 
  -2  68   3     2553.44     2584.58     50.12 o 
   0  68   3     1620.07     1636.85     25.83 o 
   2  68   3     1521.99     1623.21     16.56 o 
   4  68   3       53.53       51.74      2.40 o 
  -5  69   3      416.10      426.96      6.43 o 
  -3  69   3     2139.26     2231.91     23.02 o 
  -1  69   3     1753.18     1937.88     42.17 o 
   1  69   3     1859.61     1862.90     17.74 o 
   3  69   3     1100.57     1196.76     15.07 o 
  -4  70   3      396.58      410.57      7.17 o 
  -2  70   3      388.24      490.14     11.18 o 
   0  70   3      261.62      236.15      7.71 o 
   2  70   3     1052.37     1113.71     14.72 o 
   4  70   3       68.33       65.27      2.51 o 
  -5  71   3     1945.37     1869.34     13.77 o 
  -3  71   3      500.70      484.58      8.78 o 
  -1  71   3      380.22      389.77      9.32 o 
   1  71   3     2300.34     2352.94     27.90 o 
   3  71   3     3154.30     3303.99     41.74 o 
  -4  72   3      436.82      454.07      6.50 o 
  -2  72   3      566.58      632.64     12.42 o 
   0  72   3      680.69      766.21     13.80 o 
   2  72   3      381.26      394.94      8.53 o 
   4  72   3      442.40      444.22      8.79 o 
  -5  73   3     1080.75     1007.70     47.47 o 
  -3  73   3       36.67       38.93      2.41 o 
  -1  73   3      538.17      517.21      9.39 o 
   1  73   3      385.43      387.77      7.33 o 
   3  73   3     1104.33     1189.71     13.77 o 
  -4  74   3      105.18      118.64      3.09 o 
  -2  74   3      496.42      572.03     10.53 o 
   0  74   3     1048.68     1080.51     16.21 o 
   2  74   3      711.48      806.41     11.84 o 
  -3  75   3     1303.87     1248.92     12.36 o 
  -1  75   3     1163.06     1260.28     19.87 o 
   1  75   3     1756.42     1863.83     17.02 o 
   3  75   3      770.92      783.24     12.94 o 
  -4  76   3      443.83      425.45      5.95 o 
  -2  76   3      818.32      858.06     12.47 o 
   0  76   3     1149.63     1272.45     20.88 o 
   2  76   3      834.49      901.58     10.95 o 
  -3  77   3     1424.00     1398.89     12.43 o 
  -1  77   3     1409.30     1382.39     17.34 o 
   1  77   3      316.20      298.75      7.32 o 
   3  77   3     2279.56     2355.54     23.84 o 
  -4  78   3     2351.56     2266.33     22.81 o 
  -2  78   3     1433.85     1479.92     15.79 o 
   0  78   3     2545.24     2515.16     21.52 o 
   2  78   3      964.80     1080.20     10.64 o 
  -3  79   3      324.36      342.54      5.80 o 
  -1  79   3     1120.37     1182.07     14.52 o 
   1  79   3      230.41      271.41      6.17 o 
   3  79   3      429.33      435.08      7.54 o 
  -4  80   3      311.26      294.91      6.20 o 
  -2  80   3     3262.67     3370.12     22.77 o 
   0  80   3     2912.73     3017.21     25.46 o 
   2  80   3       58.87       79.06      2.99 o 
  -3  81   3       48.14       54.28      2.17 o 
  -1  81   3     4445.82     4503.97     34.66 o 
   1  81   3     1241.83     1312.87     14.48 o 
   3  81   3      453.75      498.04     12.38 o 
  -4  82   3     3257.84     2942.22    112.34 o 
  -2  82   3      127.90      151.65      4.75 o 
   0  82   3      565.78      583.09      7.97 o 
   2  82   3     3221.87     3430.66     25.97 o 
  -3  83   3      307.04      275.13      5.95 o 
  -1  83   3      748.56      761.16     12.12 o 
   1  83   3      294.16      301.45      7.46 o 
   3  83   3       60.92       62.98      8.99 o 
  -2  84   3      453.86      490.57      8.08 o 
   0  84   3     1637.53     1683.29     15.52 o 
   2  84   3      323.27      375.86      7.70 o 
  -3  85   3      134.85      125.92      4.61 o 
  -1  85   3     1298.39     1343.71     13.99 o 
   1  85   3     1033.65     1019.01     13.01 o 
  -2  86   3     1086.91     1075.61     12.77 o 
   0  86   3     1491.12     1582.90     13.61 o 
   2  86   3       46.70       61.58      2.78 o 
  -3  87   3      107.52      109.65      3.58 o 
  -1  87   3      254.14      268.72      5.91 o 
   1  87   3      222.18      237.17      6.45 o 
  -2  88   3       79.30       82.73      3.32 o 
   0  88   3      244.66      254.53      6.06 o 
   2  88   3      129.09      139.68      6.02 o 
  -3  89   3      661.31      661.18      8.16 o 
  -1  89   3     1597.11     1609.87     13.83 o 
   1  89   3       16.78       22.44      1.80 o 
  -2  90   3      556.66      530.16      7.01 o 
   0  90   3      317.41      327.75      6.34 o 
   2  90   3       65.21       82.53      4.08 o 
  -1  91   3       83.54       89.74      3.01 o 
   1  91   3      558.08      587.80     10.42 o 
  -2  92   3      270.83      254.07      5.15 o 
   0  92   3      296.77      274.45      9.59 o 
  -1  93   3      386.15      369.93      8.38 o 
   1  93   3      156.98      167.38      4.91 o 
  -2  94   3      801.78      800.45     12.60 o 
   0  94   3       68.53       74.80      4.44 o 
  -1  95   3      319.35      335.07      7.74 o 
   1  95   3      359.80      373.76     11.71 o 
   0  96   3      617.07      649.82     11.49 o 
  -1  97   3      296.29      294.38     10.45 o 
  -6   0   4     1598.92     1421.01     22.71 o 
  -4   0   4     7480.22     7009.75     88.49 o 
  -2   0   4     6433.95     6290.47     43.47 o 
   0   0   4     9567.74    10404.59    232.24 o 
   2   0   4     5778.63     5849.71     65.82 o 
   4   0   4      442.48      515.71     15.01 o 
  -7   1   4      467.53      412.65      9.57 o 
  -5   1   4     4627.43     4237.56     56.66 o 
  -3   1   4     1750.62     1525.24     11.61 o 
  -1   1   4     7788.20     7517.07    132.35 o 
   1   1   4     2669.18     2616.19     18.14 o 
   3   1   4     2463.21     2502.08     19.77 o 
   5   1   4      714.80      751.30     11.08 o 
  -6   2   4      467.42      442.62      8.95 o 
  -4   2   4     5708.14     5466.42     33.52 o 
  -2   2   4     2728.55     2607.08     34.12 o 
   0   2   4     1974.57     2112.40     26.46 o 
   2   2   4     1326.64     1289.61     13.98 o 
   4   2   4     6660.23     7013.00     50.49 o 
  -7   3   4      411.75      422.52     13.66 o 
  -5   3   4      105.21      135.79     13.27 o 
  -3   3   4     2301.85     2229.03     14.82 o 
  -1   3   4     8328.11     8507.33    130.47 o 
   1   3   4     7478.43     7939.20     36.38 o 
   3   3   4     1943.52     2001.29     16.52 o 
   5   3   4      507.65      507.27      9.07 o 
  -6   4   4      496.13      489.29      9.39 o 
  -4   4   4    11503.03    10771.04     47.51 o 
  -2   4   4     5211.68     4975.08     37.00 o 
   0   4   4     8378.30     8673.02    115.80 o 
   2   4   4      142.12      178.00      5.74 o 
   4   4   4      166.73      193.12      6.48 o 
  -7   5   4     2528.46     2179.39     35.46 o 
  -5   5   4     3735.56     3514.12     61.56 o 
  -3   5   4     6373.15     6125.42     35.24 o 
  -1   5   4     7721.62     7977.93     31.74 o 
   1   5   4     6506.42     6604.06     33.96 o 
   3   5   4     5112.52     4927.01     28.60 o 
   5   5   4      188.63      202.81      5.33 o 
  -6   6   4     1295.29     1154.73     16.27 o 
  -4   6   4      514.29      495.58      9.33 o 
  -2   6   4      679.15      697.52     10.15 o 
   0   6   4    12713.15    12929.84     87.96 o 
   2   6   4     6184.03     6282.61     37.37 o 
   4   6   4     3350.22     3408.48     26.44 o 
  -7   7   4      360.24      323.67     21.98 o 
  -5   7   4      617.85      600.09     13.85 o 
  -3   7   4       33.44       21.15      2.08 o 
  -1   7   4      313.03      301.65      6.32 o 
   1   7   4      545.21      605.28     14.98 o 
   3   7   4     1036.40     1090.22     14.55 o 
   5   7   4      121.34      172.92      4.63 o 
  -6   8   4     1218.34     1097.58     17.72 o 
  -4   8   4     1720.87     1654.18     17.11 o 
  -2   8   4      465.20      445.46      7.76 o 
   0   8   4     3834.32     4101.93     21.16 o 
   2   8   4      951.76     1005.41     13.79 o 
   4   8   4      823.91      902.78     13.56 o 
  -7   9   4      164.77      204.09      6.91 o 
  -5   9   4     1424.97     1273.99     22.92 o 
  -3   9   4     1315.77     1053.04     13.05 o 
  -1   9   4     6743.85     6585.33     79.54 o 
   1   9   4     3035.89     3282.29     18.62 o 
   3   9   4     2892.12     2849.80     23.20 o 
   5   9   4     1958.83     2063.34     15.56 o 
  -6  10   4      694.46      671.76     19.12 o 
  -4  10   4      995.62      910.15     11.83 o 
  -2  10   4     1526.83     1487.87     13.53 o 
   0  10   4      137.76      173.47      3.82 o 
   2  10   4     4059.81     4332.95     30.37 o 
   4  10   4      817.46      786.96     12.76 o 
  -7  11   4     1527.70     1308.15     16.18 o 
  -5  11   4      585.57      579.91     10.72 o 
  -3  11   4     1151.18     1172.52     11.59 o 
  -1  11   4    15730.15    16016.41    107.72 o 
   1  11   4      772.41      828.63      8.29 o 
   3  11   4     2245.01     2232.00     20.59 o 
   5  11   4      753.03      775.68      9.46 o 
  -6  12   4      964.49      826.37     26.02 o 
  -4  12   4      392.03      371.29      7.09 o 
  -2  12   4     2883.31     2856.60     28.83 o 
   0  12   4     6199.36     6931.49     28.63 o 
   2  12   4     1159.65     1223.23     15.37 o 
   4  12   4     1062.66     1030.38     16.41 o 
  -7  13   4      579.25      538.97     23.37 o 
  -5  13   4     4008.10     3588.65     41.92 o 
  -3  13   4     2450.44     2315.68     29.83 o 
  -1  13   4     8737.88     8671.70     53.78 o 
   1  13   4     2123.02     2087.71     18.39 o 
   3  13   4     1714.01     1814.95     17.03 o 
   5  13   4       18.13       42.39      2.65 o 
  -6  14   4     1765.32     1523.54     36.39 o 
  -4  14   4     2074.14     1926.30     17.26 o 
  -2  14   4     5024.49     4911.60     24.21 o 
   0  14   4     1271.45     1415.40     19.88 o 
   2  14   4     1517.62     1526.05     17.28 o 
   4  14   4     5394.82     5615.90     38.10 o 
  -7  15   4      266.43      273.94      7.27 o 
  -5  15   4     5537.34     5096.36     70.44 o 
  -3  15   4      997.49      972.44      9.58 o 
  -1  15   4    16613.74    16468.15     52.33 o 
   1  15   4      711.10      716.03      9.03 o 
   3  15   4      702.71      747.12     10.99 o 
   5  15   4     2660.72     2862.09     19.45 o 
  -6  16   4      285.47      271.71      8.71 o 
  -4  16   4     1291.40     1197.84     13.10 o 
  -2  16   4     3160.94     3128.69     26.63 o 
   0  16   4     1956.47     2027.60     11.33 o 
   2  16   4     1649.90     1576.36     17.71 o 
   4  16   4      912.91      993.14     16.05 o 
  -7  17   4      150.20      150.62     10.44 o 
  -5  17   4      243.75      267.18      7.47 o 
  -3  17   4     1674.26     1624.77     17.18 o 
  -1  17   4    10953.40    10996.52     44.33 o 
   1  17   4     3878.41     3815.89     21.05 o 
   3  17   4     1323.79     1346.24     15.08 o 
   5  17   4      191.96      229.76      6.70 o 
  -6  18   4     3269.28     2904.67     46.43 o 
  -4  18   4      508.73      518.69      8.73 o 
  -2  18   4      283.78      319.34      5.16 o 
   0  18   4    12477.73    12446.51     53.81 o 
   2  18   4     1105.42     1235.13     17.61 o 
   4  18   4     1450.45     1559.92     19.96 o 
  -7  19   4     1102.05      897.84     16.25 o 
  -5  19   4      449.66      371.54      9.67 o 
  -3  19   4     4731.49     4586.06     40.93 o 
  -1  19   4     2401.69     2398.23     13.54 o 
   1  19   4     4423.93     4745.92     24.06 o 
   3  19   4     4562.12     4513.98     29.97 o 
   5  19   4      201.36      199.51      6.13 o 
  -6  20   4     1058.42      953.76     17.41 o 
  -4  20   4     2587.62     2339.79     26.49 o 
  -2  20   4     4119.40     3973.97     30.87 o 
   0  20   4      858.67      962.53     15.96 o 
   2  20   4      960.96      933.77     13.81 o 
   4  20   4      409.52      405.03     11.58 o 
  -7  21   4      175.44      153.07      5.15 o 
  -5  21   4     2571.33     2266.82     26.31 o 
  -3  21   4     3078.32     2668.70     16.70 o 
  -1  21   4     5885.52     5771.43     56.78 o 
   1  21   4     6210.21     6508.60     31.28 o 
   3  21   4      610.67      632.75     10.26 o 
   5  21   4      201.08      235.22      6.57 o 
  -6  22   4      712.67      647.05     13.36 o 
  -4  22   4      115.93      119.21      3.77 o 
  -2  22   4     2006.31     1842.62     12.86 o 
   0  22   4     7200.19     7011.97    187.89 o 
   2  22   4     4275.24     4808.68     50.32 o 
   4  22   4      750.25      770.93     16.01 o 
  -7  23   4        8.38       11.76      1.39 o 
  -5  23   4     1491.81     1320.56     24.03 o 
  -3  23   4     1279.88     1203.80     10.76 o 
  -1  23   4      551.24      694.67     23.76 o 
   1  23   4     3804.82     3915.54     25.45 o 
   3  23   4     2601.03     2612.88     24.71 o 
   5  23   4       42.16       49.04      2.79 o 
  -6  24   4      281.54      260.04      7.65 o 
  -4  24   4     2047.69     1873.40     25.17 o 
  -2  24   4     3889.08     3881.18     20.71 o 
   0  24   4     5877.64     5911.32    149.38 o 
   2  24   4     1571.24     1617.60     21.34 o 
   4  24   4      495.54      571.90     11.94 o 
  -7  25   4      158.41      136.64      5.64 o 
  -5  25   4     1234.64     1138.36     35.65 o 
  -3  25   4     1990.91     1849.64     13.58 o 
  -1  25   4    15405.50    14957.75     98.40 o 
   1  25   4     1049.16     1187.69     11.62 o 
   3  25   4     1192.31     1212.94     13.12 o 
   5  25   4      479.97      553.42      8.71 o 
  -6  26   4       72.92       71.81      3.94 o 
  -4  26   4      731.36      736.93     11.25 o 
  -2  26   4      596.68      640.67      7.10 o 
   0  26   4     1782.06     1921.21     62.91 o 
   2  26   4     3094.25     3340.87     34.26 o 
   4  26   4     3204.63     3267.01     29.08 o 
  -7  27   4      261.98      236.82      8.20 o 
  -5  27   4     3298.52     2897.41     75.49 o 
  -3  27   4     1542.83     1374.68     12.50 o 
  -1  27   4     2704.19     2869.82     22.69 o 
   1  27   4      287.83      305.60      7.24 o 
   3  27   4     1096.84     1133.95     12.90 o 
   5  27   4      182.63      209.10      5.26 o 
  -6  28   4      659.02      542.22     14.99 o 
  -4  28   4     1724.67     1548.85     20.87 o 
  -2  28   4     1824.65     2021.83     22.26 o 
   0  28   4     2152.40     2381.33     20.97 o 
   2  28   4      864.40      959.45     14.44 o 
   4  28   4      494.70      502.56      9.97 o 
  -5  29   4     3220.65     2876.32     47.39 o 
  -3  29   4      625.49      608.54      9.04 o 
  -1  29   4     1261.90     1068.80     25.02 o 
   1  29   4     2245.74     2156.83     24.13 o 
   3  29   4     1579.24     1698.11     17.22 o 
   5  29   4       59.55       73.39      3.06 o 
  -6  30   4       95.37       77.90      4.32 o 
  -4  30   4      707.32      649.80      9.26 o 
  -2  30   4     1418.02     1328.86     13.53 o 
   0  30   4       89.84       89.56      2.99 o 
   2  30   4     1094.37     1095.98     14.79 o 
   4  30   4     1703.81     1759.27     18.98 o 
  -5  31   4     2180.93     1972.98     30.60 o 
  -3  31   4        0.21       14.67      3.28 o 
  -1  31   4     4624.85     4437.89     92.32 o 
   1  31   4     3662.45     4129.72     42.88 o 
   3  31   4     1035.85     1093.29     13.87 o 
   5  31   4      693.03      741.59      9.49 o 
  -6  32   4       28.98       32.52      2.88 o 
  -4  32   4     2076.13     1810.99     27.27 o 
  -2  32   4     2750.35     2794.38     20.94 o 
   0  32   4      809.49      790.96      9.50 o 
   2  32   4      468.92      536.97      9.89 o 
   4  32   4      377.65      404.14     10.01 o 
  -5  33   4       90.74       80.43      5.34 o 
  -3  33   4     5178.05     4999.31     63.53 o 
  -1  33   4     2556.89     2505.76     18.69 o 
   1  33   4      721.40      765.70      9.42 o 
   3  33   4     3451.13     3657.14     25.35 o 
   5  33   4      472.25      502.29      7.56 o 
  -6  34   4     1796.28     1561.55     24.17 o 
  -4  34   4     1948.78     1792.94     49.37 o 
  -2  34   4      110.34      128.03      4.19 o 
   0  34   4     8315.25     8538.31     58.52 o 
   2  34   4     5363.46     5813.67     70.98 o 
   4  34   4     4209.95     4400.68     29.64 o 
  -5  35   4      575.82      501.86     12.03 o 
  -3  35   4     1649.46     1566.09     18.10 o 
  -1  35   4       76.48       93.00      3.78 o 
   1  35   4     2111.35     2067.23     14.81 o 
   3  35   4      776.57      835.89     12.10 o 
   5  35   4      131.13      125.50      4.00 o 
  -6  36   4       44.97       39.14      3.06 o 
  -4  36   4     3335.65     3014.18     39.18 o 
  -2  36   4     4028.15     4180.76     52.32 o 
   0  36   4      519.64      517.31      8.25 o 
   2  36   4     3986.28     4111.73     54.20 o 
   4  36   4      664.85      644.43     10.44 o 
  -5  37   4      847.67      810.50     16.84 o 
  -3  37   4     5298.24     5250.69     37.69 o 
  -1  37   4     6787.40     6493.80     31.87 o 
   1  37   4     4344.76     4786.01     31.37 o 
   3  37   4     2605.71     2603.50     21.32 o 
   5  37   4     1011.84     1090.24     17.53 o 
  -6  38   4     1025.16      898.30     15.56 o 
  -4  38   4     5324.36     4541.47     46.00 o 
  -2  38   4     2898.70     2716.48     42.44 o 
   0  38   4     4377.25     4528.63     57.26 o 
   2  38   4     1052.87     1107.61     15.70 o 
   4  38   4      371.00      374.92      8.47 o 
  -5  39   4     1499.74     1200.42     23.44 o 
  -3  39   4     3468.70     3190.68     51.45 o 
  -1  39   4      198.08      205.25      5.42 o 
   1  39   4     4280.11     4405.14     25.57 o 
   3  39   4      838.79      816.29     12.16 o 
   5  39   4      173.43      214.72      5.80 o 
  -6  40   4      164.20      160.45      6.36 o 
  -4  40   4     2130.06     2115.42     53.32 o 
  -2  40   4       70.45       63.75      3.44 o 
   0  40   4     1018.85     1059.22     12.13 o 
   2  40   4     2217.90     2208.01     35.88 o 
   4  40   4     2213.98     2405.19     25.08 o 
  -5  41   4      621.90      515.58     16.82 o 
  -3  41   4      668.51      648.91     11.79 o 
  -1  41   4    12706.69    12402.75    300.68 o 
   1  41   4      879.91      901.21     11.68 o 
   3  41   4     1149.07     1190.14     14.56 o 
   5  41   4      282.44      284.10     10.09 o 
  -6  42   4      627.13      499.56      9.94 o 
  -4  42   4      501.98      392.82     12.94 o 
  -2  42   4      539.89      479.51      9.75 o 
   0  42   4      237.63      250.31      5.55 o 
   2  42   4      984.89     1067.80     20.53 o 
   4  42   4      831.31      869.03     12.44 o 
  -5  43   4       76.69       81.47      6.44 o 
  -3  43   4     5572.48     5145.47     71.36 o 
  -1  43   4     4017.93     4047.99     86.97 o 
   1  43   4     2025.83     2211.17     18.49 o 
   3  43   4     3535.51     3583.83     27.56 o 
   5  43   4     1199.71     1221.16     12.64 o 
  -6  44   4       57.54       58.19      2.80 o 
  -4  44   4     1180.83      997.84     23.54 o 
  -2  44   4     2912.23     2870.13     23.93 o 
   0  44   4      220.61      241.07      5.76 o 
   2  44   4     1292.87     1327.69     18.27 o 
   4  44   4      300.75      326.18      7.43 o 
  -5  45   4      255.50      227.70     14.37 o 
  -3  45   4     1410.83     1151.63     45.19 o 
  -1  45   4     1238.47     1166.83     20.81 o 
   1  45   4     2574.17     2662.25     20.16 o 
   3  45   4     1974.99     2225.71     21.63 o 
   5  45   4       38.08       47.68      2.40 o 
  -6  46   4      422.69      367.47     12.70 o 
  -4  46   4     2498.13     1894.89     98.11 o 
  -2  46   4     4535.49     4499.06     34.32 o 
   0  46   4     2228.54     2273.95     18.63 o 
   2  46   4      507.07      556.74      9.76 o 
   4  46   4      477.97      492.46     12.45 o 
  -5  47   4     1746.71     1394.15     60.99 o 
  -3  47   4      784.84      781.54     27.21 o 
  -1  47   4     3113.21     3209.53     25.86 o 
   1  47   4     5349.07     5349.08     41.12 o 
   3  47   4      201.48      234.39      6.49 o 
   5  47   4      181.51      212.56      4.67 o 
  -6  48   4      206.70      199.43      6.73 o 
  -4  48   4     1758.69     1550.61     92.53 o 
  -2  48   4     2765.85     2808.24     25.52 o 
   0  48   4      144.73      120.63      5.08 o 
   2  48   4      287.47      284.83      7.52 o 
   4  48   4      871.52      930.73     11.91 o 
  -5  49   4      197.72      162.62      8.44 o 
  -3  49   4      633.13      562.45     54.12 o 
  -1  49   4     1268.20     1353.45     20.32 o 
   1  49   4     1003.53     1101.12     13.55 o 
   3  49   4     1377.80     1396.60     15.61 o 
   5  49   4     1626.76     1611.48     13.90 o 
  -6  50   4     1435.13     1393.42     31.85 o 
  -4  50   4      174.37      191.76      8.25 o 
  -2  50   4     2574.86     2677.25     24.99 o 
   0  50   4     1627.69     1537.71     16.23 o 
   2  50   4      241.11      259.47      7.37 o 
   4  50   4      557.92      601.71     10.04 o 
  -5  51   4      127.43      129.60      6.26 o 
  -3  51   4     1408.96     1316.79     30.09 o 
  -1  51   4     1410.02     1348.34     14.42 o 
   1  51   4      995.37     1005.47     12.92 o 
   3  51   4     1110.97     1182.28     13.22 o 
  -6  52   4      992.33     1038.24     11.46 o 
  -4  52   4     1161.28     1117.95     22.43 o 
  -2  52   4      370.46      362.49      8.35 o 
   0  52   4      844.21      898.56     14.94 o 
   2  52   4     5481.69     5585.40     64.19 o 
   4  52   4      385.44      405.31      6.74 o 
  -5  53   4     1207.24     1059.52     26.91 o 
  -3  53   4      891.72      713.46     25.33 o 
  -1  53   4     3235.85     3281.88     29.39 o 
   1  53   4     1367.90     1404.18     18.99 o 
   3  53   4      931.30      994.37     11.06 o 
  -6  54   4      891.71      894.24     14.45 o 
  -4  54   4     1418.75     1262.12     57.41 o 
  -2  54   4    10585.88    10311.43    191.35 o 
   0  54   4     1088.69     1190.74     15.83 o 
   2  54   4      718.54      802.97     14.06 o 
   4  54   4     2448.70     2509.32     19.34 o 
  -5  55   4     1968.34     1776.69     25.22 o 
  -3  55   4     1169.13     1053.84     63.54 o 
  -1  55   4      407.48      401.65      7.20 o 
   1  55   4      530.98      519.15     11.05 o 
   3  55   4      606.71      640.59     10.87 o 
  -4  56   4      824.43      737.05     26.99 o 
  -2  56   4     2224.35     2231.13     47.18 o 
   0  56   4       32.84       48.19      3.04 o 
   2  56   4     3029.04     3054.67     27.37 o 
   4  56   4       50.40       56.18      2.54 o 
  -5  57   4      654.59      614.25     11.11 o 
  -3  57   4     2317.19     1853.59     31.98 o 
  -1  57   4     4910.44     5061.47     63.15 o 
   1  57   4     4160.69     4279.40     41.00 o 
   3  57   4     1355.73     1426.07     24.55 o 
  -4  58   4      613.31      521.40     11.56 o 
  -2  58   4      650.20      620.38     14.92 o 
   0  58   4      101.64      100.74      3.77 o 
   2  58   4     1111.35     1139.89     14.00 o 
   4  58   4      287.96      296.69      5.47 o 
  -5  59   4      441.98      420.93      7.57 o 
  -3  59   4     1343.13     1302.97     23.14 o 
  -1  59   4     1980.46     2094.26     44.46 o 
   1  59   4     2788.48     2750.05     25.99 o 
   3  59   4     1387.90     1514.62     26.25 o 
  -4  60   4      130.31      157.39      6.15 o 
  -2  60   4     2089.56     2046.47     29.04 o 
   0  60   4     1437.57     1388.43     23.85 o 
   2  60   4     3015.38     3054.26     27.09 o 
   4  60   4      275.37      288.31      5.83 o 
  -5  61   4      620.84      605.20      7.32 o 
  -3  61   4       93.76      103.31      7.57 o 
  -1  61   4     3526.43     3567.70     75.07 o 
   1  61   4     4275.95     4356.56     31.99 o 
   3  61   4      655.62      673.19     10.01 o 
  -4  62   4      508.76      490.07      8.84 o 
  -2  62   4     2117.34     2135.72     29.59 o 
   0  62   4      491.05      522.67      9.91 o 
   2  62   4        5.12       12.18      2.28 o 
   4  62   4      145.01      147.14      3.99 o 
  -5  63   4      690.47      716.29     11.12 o 
  -3  63   4      359.04      316.58      9.12 o 
  -1  63   4     1092.10     1065.57     26.87 o 
   1  63   4     3993.69     3960.59     48.37 o 
   3  63   4      693.17      781.18     10.62 o 
  -4  64   4      357.77      368.49      7.33 o 
  -2  64   4      727.77      761.78     16.80 o 
   0  64   4     4237.70     4486.05     86.32 o 
   2  64   4      638.52      630.99     10.82 o 
   4  64   4      294.62      303.30      8.37 o 
  -5  65   4      213.56      188.09      4.81 o 
  -3  65   4     1515.77     1478.60     19.11 o 
  -1  65   4      666.01      684.40     12.84 o 
   1  65   4     2596.71     2575.05     26.67 o 
   3  65   4     2067.20     2221.72     24.48 o 
  -4  66   4      122.91      125.27      4.07 o 
  -2  66   4      113.59      105.59      4.62 o 
   0  66   4     4660.95     4661.88    105.92 o 
   2  66   4      371.20      424.74      8.12 o 
   4  66   4      306.87      336.23      6.92 o 
  -5  67   4      683.18      610.83     21.58 o 
  -3  67   4      228.22      263.57      7.03 o 
  -1  67   4     2383.73     2489.56     56.41 o 
   1  67   4      187.31      228.05      8.08 o 
   3  67   4      631.29      666.99     10.08 o 
  -4  68   4     1506.02     1541.04     15.02 o 
  -2  68   4     1456.77     1401.48     26.66 o 
   0  68   4      353.28      364.73      7.75 o 
   2  68   4     2263.14     2474.11     24.93 o 
  -5  69   4      600.29      615.58      7.96 o 
  -3  69   4      449.86      494.97     10.26 o 
  -1  69   4      882.06     1007.96     30.29 o 
   1  69   4     3026.58     3086.83     39.09 o 
   3  69   4      160.74      176.47      4.97 o 
  -4  70   4     1194.10     1151.27     12.26 o 
  -2  70   4      892.91      958.73     19.64 o 
   0  70   4     1055.07     1133.11     22.32 o 
   2  70   4      362.68      401.68      8.25 o 
  -3  71   4      820.25      810.28     11.65 o 
  -1  71   4      564.42      626.23     24.09 o 
   1  71   4     1134.58     1206.18     13.90 o 
   3  71   4      188.69      197.10      5.54 o 
  -4  72   4      686.46      663.28      8.67 o 
  -2  72   4      437.28      533.61     12.49 o 
   0  72   4      290.11      338.26      8.77 o 
   2  72   4       42.63       46.65      2.41 o 
  -3  73   4     1808.94     1892.29     16.99 o 
  -1  73   4     1045.88     1119.36     16.84 o 
   1  73   4     1026.98     1093.40     12.76 o 
   3  73   4      655.77      764.87     13.20 o 
  -4  74   4       61.13       58.95      2.20 o 
  -2  74   4      121.07      132.01      5.40 o 
   0  74   4      599.14      664.22     12.01 o 
   2  74   4      123.07      147.76      4.13 o 
  -3  75   4     1004.30     1046.11     11.02 o 
  -1  75   4      638.78      701.68     12.55 o 
   1  75   4      744.02      768.19     10.33 o 
   3  75   4      419.15      382.55     19.43 o 
  -4  76   4      538.48      482.47     12.28 o 
  -2  76   4      231.89      244.14      6.34 o 
   0  76   4      182.95      179.44      6.06 o 
   2  76   4      375.20      404.20      7.24 o 
  -3  77   4      404.63      378.69      6.52 o 
  -1  77   4     1881.05     2058.03     21.28 o 
   1  77   4       46.58       70.07      3.34 o 
   3  77   4      171.56      199.14      6.80 o 
  -4  78   4        7.33       10.66      1.36 o 
  -2  78   4     1256.87     1271.04     13.89 o 
   0  78   4      183.46      178.94      5.84 o 
   2  78   4       45.05       57.91      2.54 o 
  -3  79   4      597.09      612.97      7.79 o 
  -1  79   4      204.81      207.40      5.86 o 
   1  79   4     2654.06     2805.16     24.52 o 
  -4  80   4     1338.71     1259.36     17.61 o 
  -2  80   4       28.39       42.97      2.66 o 
   0  80   4       35.23       42.58      2.52 o 
   2  80   4      283.44      300.51      5.51 o 
  -3  81   4       89.01       91.56      2.79 o 
  -1  81   4     1082.50     1122.45     11.91 o 
   1  81   4     1981.11     2048.81     16.44 o 
  -2  82   4      160.20      162.32      4.93 o 
   0  82   4      841.24      866.29      9.48 o 
   2  82   4      554.54      564.65      8.49 o 
  -3  83   4     1088.30     1029.05     16.43 o 
  -1  83   4      326.70      363.24      6.95 o 
   1  83   4       37.01       45.09      2.60 o 
  -2  84   4      218.22      199.92      4.27 o 
   0  84   4       47.38       65.06      2.69 o 
   2  84   4      380.49      425.64     10.04 o 
  -3  85   4        9.92       15.54      1.12 o 
  -1  85   4      380.88      386.37      6.10 o 
   1  85   4      198.14      224.55      5.39 o 
  -2  86   4      185.62      163.15      3.81 o 
   0  86   4     1124.37     1154.48     11.35 o 
   2  86   4       82.37       85.91      5.80 o 
  -3  87   4      116.52      108.51      3.14 o 
  -1  87   4      542.22      538.96      6.60 o 
   1  87   4      194.59      203.98      5.18 o 
  -2  88   4      509.72      496.06      7.31 o 
   0  88   4      712.57      685.42      8.61 o 
  -1  89   4      787.01      753.01      9.21 o 
   1  89   4      659.07      669.07      9.88 o 
  -2  90   4     1663.67     1659.70     12.18 o 
   0  90   4     1102.10     1070.33     17.33 o 
  -1  91   4      453.44      454.42      7.35 o 
  -2  92   4      861.55      799.73     17.15 o 
   0  92   4      216.60      222.58      7.09 o 
  -1  93   4     1557.08     1507.72     20.87 o 
  -7   1   5        5.98       11.11      1.93 o 
  -5   1   5      380.57      384.16     11.08 o 
  -3   1   5     3248.88     3092.70     26.03 o 
  -1   1   5      655.52      784.81     13.88 o 
   1   1   5     5237.52     5205.56     26.61 o 
   3   1   5     4666.56     4681.21     28.55 o 
   5   1   5     1765.33     1953.23     32.83 o 
  -6   2   5      949.59      921.82     16.53 o 
  -4   2   5      393.55      368.99      9.18 o 
  -2   2   5     1175.22     1205.05     17.02 o 
   0   2   5      421.44      469.61     15.84 o 
   2   2   5     1554.84     1630.75     17.55 o 
   4   2   5      557.28      584.90     10.45 o 
  -7   3   5      203.58      165.57     11.30 o 
  -5   3   5     1593.60     1499.56     21.94 o 
  -3   3   5      199.29      245.66      6.54 o 
  -1   3   5    12748.71    12701.96    124.24 o 
   1   3   5     3559.17     3457.41     22.65 o 
   3   3   5      160.26      167.40      6.04 o 
   5   3   5      371.68      397.55      7.05 o 
  -6   4   5     1058.95     1045.25     19.45 o 
  -4   4   5     2241.55     2041.04     21.74 o 
  -2   4   5      508.64      506.15     10.87 o 
   0   4   5     2112.60     2294.17     64.40 o 
   2   4   5     1613.66     1693.47     17.89 o 
   4   4   5      982.38     1036.53     13.89 o 
  -7   5   5      293.14      248.97     10.72 o 
  -5   5   5     4031.05     3746.32     40.64 o 
  -3   5   5     1297.86     1379.35     14.01 o 
   1   5   5      421.07      429.71      8.05 o 
   3   5   5     1428.04     1465.50     17.61 o 
   5   5   5      335.02      361.28      5.77 o 
  -6   6   5     3299.94     2924.02     37.21 o 
  -4   6   5     1484.90     1481.45     16.65 o 
  -2   6   5     1201.08     1164.75     21.95 o 
   0   6   5      674.58      744.38     19.76 o 
   2   6   5      654.81      654.99     11.17 o 
   4   6   5      696.21      713.95     11.88 o 
  -7   7   5      392.83      324.00     12.57 o 
  -5   7   5      382.01      360.74     12.75 o 
  -3   7   5     7102.87     6550.90     47.82 o 
  -1   7   5     3667.89     3441.84     33.73 o 
   1   7   5      236.05      236.35      6.00 o 
   3   7   5     5004.96     5081.44     32.47 o 
   5   7   5      530.85      607.68      8.22 o 
  -6   8   5     1923.32     1695.63     23.06 o 
  -4   8   5      393.51      356.42      7.58 o 
  -2   8   5      274.28      254.51      5.75 o 
   0   8   5     3608.46     3360.27     93.00 o 
   2   8   5     2039.44     2287.49     20.91 o 
   4   8   5      103.18      114.37      5.22 o 
  -7   9   5     1137.60      942.80     18.19 o 
  -5   9   5      307.63      273.80      9.12 o 
  -3   9   5     3532.17     3316.29     23.48 o 
  -1   9   5      272.98      294.27     10.24 o 
   1   9   5     2944.62     3058.97     21.70 o 
   3   9   5     1090.21     1158.32     15.56 o 
   5   9   5      365.59      390.27      6.55 o 
  -6  10   5     1037.97      921.08     36.91 o 
  -4  10   5     3087.72     2996.96     27.96 o 
  -2  10   5     1821.79     1704.30     17.41 o 
   0  10   5     2968.06     3381.41     27.88 o 
   2  10   5     4040.74     3969.21     29.05 o 
   4  10   5      558.70      557.50     11.43 o 
  -7  11   5     1234.03      974.37     19.51 o 
  -5  11   5      904.36      806.26     13.84 o 
  -3  11   5      582.17      575.27      8.86 o 
  -1  11   5     4691.12     4300.44     30.84 o 
   1  11   5      935.60     1039.99     12.71 o 
   3  11   5     1802.37     1825.94     19.47 o 
   5  11   5      818.06      895.33     10.65 o 
  -6  12   5       49.69       49.32      3.93 o 
  -4  12   5      979.76      862.97     10.62 o 
  -2  12   5      203.28      158.52      5.28 o 
   0  12   5     1586.30     1695.53     18.26 o 
   2  12   5     5770.65     5897.26     37.31 o 
   4  12   5     2222.61     2464.11     23.87 o 
  -7  13   5      549.18      510.93     30.15 o 
  -5  13   5     3775.45     3384.26     38.70 o 
  -3  13   5     4165.06     3703.33     36.33 o 
  -1  13   5      833.07      709.61     16.35 o 
   1  13   5     8309.27     8569.06     40.22 o 
   3  13   5      788.75      841.01     13.20 o 
   5  13   5        1.07        8.42      1.13 o 
  -6  14   5       16.36       19.81      2.85 o 
  -4  14   5      296.64      258.57      6.13 o 
  -2  14   5     2107.18     2087.67     23.17 o 
   0  14   5     1069.98     1122.88     12.82 o 
   2  14   5      964.35      996.60     15.38 o 
   4  14   5      451.16      486.08     10.56 o 
  -7  15   5     1267.21     1005.29     54.08 o 
  -5  15   5     1140.29     1038.32     18.51 o 
  -3  15   5       75.18       71.45      3.05 o 
  -1  15   5     6807.68     7008.42     81.11 o 
   1  15   5     1608.68     1708.36     26.09 o 
   3  15   5       31.02       47.71      3.25 o 
   5  15   5      182.98      189.51      5.03 o 
  -6  16   5      579.90      571.06     19.85 o 
  -4  16   5      676.51      612.52      9.53 o 
  -2  16   5     2537.97     2483.35     29.12 o 
   0  16   5      973.39     1000.36     17.04 o 
   2  16   5     2810.31     2859.57     27.22 o 
   4  16   5      215.52      233.04      8.32 o 
  -7  17   5      918.98      711.90     22.37 o 
  -5  17   5     1294.89     1165.13     29.81 o 
  -3  17   5     5022.69     4726.26     63.37 o 
  -1  17   5     1239.54     1288.34     16.01 o 
   1  17   5     2852.61     3056.10     24.32 o 
   3  17   5      950.50      929.22     12.86 o 
   5  17   5      673.95      715.59     10.71 o 
  -6  18   5      330.87      296.21     12.76 o 
  -4  18   5     1276.77     1291.29     16.67 o 
  -2  18   5     1383.95     1396.78     11.94 o 
   0  18   5      172.85      219.04      7.75 o 
   2  18   5      218.11      261.81      9.31 o 
   4  18   5       41.04       43.28      3.54 o 
  -5  19   5      398.65      393.39     11.52 o 
  -3  19   5     2273.91     2105.55     20.83 o 
  -1  19   5     1017.94     1091.86     13.84 o 
   1  19   5    14263.37    15212.03     55.32 o 
   3  19   5      145.54      170.46      5.13 o 
   5  19   5       43.53       47.27      2.74 o 
  -6  20   5      711.97      672.91     37.37 o 
  -4  20   5     1463.69     1313.16     18.27 o 
  -2  20   5     4652.35     4775.33     30.17 o 
   0  20   5      404.34      473.16     26.47 o 
   2  20   5     1152.23     1183.04     16.92 o 
   4  20   5      570.90      579.37     13.01 o 
  -5  21   5      157.86      148.66      7.14 o 
  -3  21   5      911.07      932.15      9.49 o 
  -1  21   5     2031.11     1916.02     32.99 o 
   1  21   5     8115.16     8799.42     62.07 o 
   3  21   5     2054.43     2159.73     17.15 o 
   5  21   5      348.74      392.03      7.68 o 
  -6  22   5        7.96       17.60      3.48 o 
  -4  22   5     1871.08     1660.89     30.74 o 
  -2  22   5      638.36      642.25      9.41 o 
   0  22   5      831.54      834.18     16.39 o 
   2  22   5    13189.84    14129.25     89.08 o 
   4  22   5     1291.22     1452.14     20.35 o 
  -5  23   5     1506.47     1380.12     33.71 o 
  -3  23   5     6701.97     6210.25     35.63 o 
  -1  23   5     1205.69     1184.13     35.21 o 
   1  23   5     1708.28     1863.57     21.32 o 
   3  23   5     2185.47     2227.73     19.20 o 
   5  23   5      395.04      407.60      7.64 o 
  -6  24   5     3491.74     2882.16     37.05 o 
  -4  24   5     1108.94     1003.12     34.36 o 
  -2  24   5     2184.79     2171.08     15.43 o 
   0  24   5     1999.28     2120.33     27.02 o 
   2  24   5     1279.06     1402.05     21.13 o 
   4  24   5      490.73      503.86     11.89 o 
  -5  25   5     1164.65     1149.91     30.24 o 
  -3  25   5      117.87      118.23      3.44 o 
  -1  25   5     2034.44     2106.29     35.72 o 
   1  25   5     4377.99     4804.38     50.60 o 
   3  25   5      462.64      476.58      8.46 o 
   5  25   5      610.14      661.64     10.61 o 
  -6  26   5      426.05      363.62      9.57 o 
  -4  26   5      939.03      868.25     23.36 o 
  -2  26   5     7179.84     7044.61     47.90 o 
   0  26   5     2298.57     2369.28     22.45 o 
   2  26   5     2103.87     2091.49     22.85 o 
   4  26   5      123.45      142.01      6.33 o 
  -5  27   5     2498.32     2336.91     37.53 o 
  -3  27   5      553.16      507.74      7.63 o 
  -1  27   5     1050.06     1122.95     27.20 o 
   1  27   5     3776.74     3895.52     32.62 o 
   3  27   5      169.44      198.01      5.93 o 
   5  27   5     1887.96     1977.25     22.32 o 
  -6  28   5      916.64      814.63     18.03 o 
  -4  28   5     1222.62     1148.11     45.62 o 
  -2  28   5     8928.85     9109.55     55.58 o 
   0  28   5     2945.82     2975.41     21.38 o 
   2  28   5     1061.20     1088.44     15.21 o 
   4  28   5     4165.12     4538.90     45.23 o 
  -5  29   5      357.37      313.74     11.77 o 
  -3  29   5     2626.64     2603.80     31.54 o 
  -1  29   5     2053.39     2121.91     20.16 o 
   1  29   5     1190.75     1226.14     14.93 o 
   3  29   5     1072.19     1112.02     12.96 o 
   5  29   5      343.53      365.88      8.26 o 
  -6  30   5       25.70       26.29      2.86 o 
  -4  30   5     3319.63     2883.98     49.99 o 
  -2  30   5      852.52      896.00     13.66 o 
   0  30   5     1205.72     1344.32     13.87 o 
   2  30   5     1251.62     1267.13     16.12 o 
   4  30   5     1910.97     2055.10     23.58 o 
  -5  31   5      146.28      119.81      7.20 o 
  -3  31   5      326.08      309.08      6.15 o 
  -1  31   5     2712.11     2611.54     19.62 o 
   1  31   5     3551.07     3816.11     40.19 o 
   3  31   5      282.54      309.75      6.82 o 
   5  31   5      426.79      447.14      8.37 o 
  -6  32   5      401.92      304.03     10.09 o 
  -4  32   5      630.54      658.29     25.48 o 
  -2  32   5     1930.75     1970.21     31.92 o 
   0  32   5      760.37      774.92     10.08 o 
   2  32   5      803.39      808.37     12.89 o 
   4  32   5      746.92      788.09     12.77 o 
  -5  33   5     1651.09     1527.79     24.15 o 
  -3  33   5       75.58       60.14      2.93 o 
  -1  33   5      841.13      843.34     11.11 o 
   1  33   5     1166.54     1239.84     15.23 o 
   3  33   5     4177.74     4418.88     29.23 o 
   5  33   5      219.50      199.67      5.36 o 
  -6  34   5       94.38       77.07      3.77 o 
  -4  34   5     2435.61     2152.91     43.16 o 
  -2  34   5     1404.30     1414.25     39.73 o 
   0  34   5     1877.69     2009.40     17.48 o 
   2  34   5       68.69       94.32      5.58 o 
   4  34   5      417.53      447.79      9.45 o 
  -5  35   5     2598.11     2081.11     41.97 o 
  -3  35   5      147.58      145.30      5.51 o 
  -1  35   5      677.42      728.47     11.06 o 
   1  35   5      233.72      261.90      6.55 o 
   3  35   5      979.06     1063.81     13.25 o 
   5  35   5      534.38      547.73      8.47 o 
  -6  36   5      299.18      239.90      9.47 o 
  -4  36   5      630.41      552.01     14.55 o 
  -2  36   5     3448.42     3527.52     99.98 o 
   0  36   5      449.99      406.87      7.93 o 
   2  36   5      523.89      560.45      9.83 o 
   4  36   5      351.33      397.25      8.72 o 
  -5  37   5      863.75      710.67     19.29 o 
  -3  37   5       87.02      105.60      6.12 o 
  -1  37   5     3664.11     3500.81    101.87 o 
   1  37   5     7515.02     7853.37     47.25 o 
   3  37   5      586.54      641.25     10.49 o 
   5  37   5     1422.38     1498.36     23.18 o 
  -6  38   5      151.67      141.54      6.91 o 
  -4  38   5      531.24      445.38     13.25 o 
  -2  38   5     1087.00     1072.01     17.35 o 
   0  38   5     1813.83     1924.53     17.40 o 
   2  38   5     1544.22     1589.17     25.81 o 
   4  38   5     1555.10     1559.08     20.17 o 
  -5  39   5      416.20      419.75     16.42 o 
  -3  39   5     5652.40     5436.33     54.04 o 
  -1  39   5     1799.49     1842.91     51.35 o 
   1  39   5     1964.40     2101.57     28.92 o 
   3  39   5      153.23      179.80      5.14 o 
  -6  40   5     1591.83     1256.88     18.89 o 
  -4  40   5     1213.60     1081.89     29.70 o 
  -2  40   5     7538.07     7341.23    115.11 o 
   0  40   5     1670.48     1717.25     17.50 o 
   2  40   5      702.33      784.78     12.64 o 
   4  40   5      379.01      405.49      7.46 o 
  -5  41   5     2111.88     1722.61     90.28 o 
  -3  41   5     1253.99     1203.42     30.99 o 
  -1  41   5     1164.21     1146.16     20.58 o 
   1  41   5     1916.88     1992.84     24.33 o 
   3  41   5     1128.33     1187.52     14.79 o 
  -6  42   5      311.97      294.81      8.68 o 
  -4  42   5      973.96      799.00     30.68 o 
  -2  42   5    15875.65    15161.71    312.75 o 
   0  42   5     4521.41     4565.82     57.63 o 
   2  42   5     1322.13     1493.52     17.72 o 
   4  42   5      697.29      754.79     11.36 o 
  -5  43   5     1772.14     1724.71     63.27 o 
  -3  43   5      237.20      212.82      9.48 o 
  -1  43   5     2802.07     2905.14     34.00 o 
   1  43   5     3197.11     3278.47     25.46 o 
   3  43   5      371.74      432.01      7.74 o 
  -6  44   5     1097.68      964.23     11.68 o 
  -4  44   5       78.82      100.47      5.56 o 
  -2  44   5     1480.40     1449.34     22.87 o 
   0  44   5      568.95      545.12      9.42 o 
   2  44   5      139.10      140.06      5.35 o 
   4  44   5     1045.58     1120.84     22.01 o 
  -5  45   5     1044.07      750.44     37.43 o 
  -3  45   5      377.07      408.84     14.95 o 
  -1  45   5    11014.43    10842.91     54.80 o 
   1  45   5      179.01      180.76      6.03 o 
   3  45   5     2053.35     2198.22     21.34 o 
  -6  46   5      352.75      337.58     11.67 o 
  -4  46   5     1517.31     1263.33     69.45 o 
  -2  46   5      315.45      305.57      9.18 o 
   0  46   5     2478.89     2429.77     27.71 o 
   2  46   5     3033.07     3106.71     37.41 o 
   4  46   5      219.15      254.64      5.23 o 
  -5  47   5      536.80      403.53     22.30 o 
  -3  47   5     2956.59     2473.20    166.54 o 
  -1  47   5      852.38      898.91     12.21 o 
   1  47   5      896.42      943.82     13.68 o 
   3  47   5      603.78      677.95     10.19 o 
  -6  48   5      620.78      587.93     14.80 o 
  -4  48   5      173.75      168.37      9.90 o 
  -2  48   5      348.06      346.42      9.95 o 
   0  48   5     3327.42     3410.34     49.22 o 
   2  48   5       70.86       80.77      3.94 o 
   4  48   5        9.82       11.47      0.98 o 
  -5  49   5       36.84       36.33      3.73 o 
  -3  49   5     1618.73     1434.91    115.50 o 
  -1  49   5        8.19       15.80      2.81 o 
   1  49   5      567.54      595.04     12.18 o 
   3  49   5      625.15      687.46      9.32 o 
  -6  50   5      336.34      299.21      7.84 o 
  -4  50   5      231.62      203.99     13.36 o 
  -2  50   5     4246.99     3897.40    154.49 o 
   0  50   5      719.62      729.83     12.56 o 
   2  50   5      353.64      324.96      6.38 o 
   4  50   5      432.05      506.05     13.25 o 
  -5  51   5     1911.67     1580.10     39.98 o 
  -3  51   5     1309.27     1054.12     88.90 o 
  -1  51   5     1138.29     1197.98     17.67 o 
   1  51   5     1185.52     1197.89     16.91 o 
   3  51   5      488.13      551.69     11.68 o 
  -4  52   5     1661.21     1529.69     98.40 o 
  -2  52   5      851.04      783.24     17.34 o 
   0  52   5      116.56      123.94      4.97 o 
   2  52   5      533.30      557.29      9.55 o 
   4  52   5      191.09      193.68      7.25 o 
  -5  53   5     1045.87      992.00     17.68 o 
  -3  53   5     2160.63     1742.70    120.41 o 
  -1  53   5      224.58      246.62      6.76 o 
   1  53   5      354.45      413.00      8.85 o 
   3  53   5      946.53     1005.46     12.72 o 
  -4  54   5       50.49       53.90      4.16 o 
  -2  54   5     3297.55     3362.29     30.79 o 
   0  54   5      275.97      256.01      7.21 o 
   2  54   5      295.72      278.90      7.28 o 
   4  54   5      117.02      125.38      4.39 o 
  -5  55   5       89.69       82.34      3.68 o 
  -3  55   5      997.09      873.42     40.02 o 
  -1  55   5      461.62      464.10      9.16 o 
   1  55   5      672.24      736.67     11.74 o 
   3  55   5      488.75      542.37      9.04 o 
  -4  56   5      492.85      456.92     23.23 o 
  -2  56   5     1028.61     1051.06     17.59 o 
   0  56   5     1261.94     1322.44     29.13 o 
   2  56   5      528.02      577.97     11.55 o 
   4  56   5      961.59     1030.56     14.23 o 
  -5  57   5      460.39      464.41      9.52 o 
  -3  57   5      319.40      280.74     10.43 o 
  -1  57   5     1895.74     1873.62     39.32 o 
   1  57   5     2271.86     2252.18     26.21 o 
   3  57   5      616.29      651.77     11.25 o 
  -4  58   5       55.70       45.00      4.28 o 
  -2  58   5     1501.57     1467.48     22.21 o 
   0  58   5      564.67      629.32     13.71 o 
   2  58   5     3102.45     3381.22     34.57 o 
   4  58   5       90.30       85.21      4.12 o 
  -5  59   5       76.66       87.03      3.89 o 
  -3  59   5       64.20       59.15      5.22 o 
  -1  59   5      847.64      863.28     18.17 o 
   1  59   5       60.82      104.36      4.77 o 
   3  59   5      215.02      245.62      5.34 o 
  -4  60   5      847.54      837.57     17.63 o 
  -2  60   5     1534.55     1603.68     20.67 o 
   0  60   5     1800.76     1813.30     29.76 o 
   2  60   5     1389.83     1474.79     17.55 o 
  -5  61   5        6.16       11.34      1.55 o 
  -3  61   5     1141.37     1122.23     20.11 o 
  -1  61   5     1358.15     1370.17     28.68 o 
   1  61   5      429.77      452.88      9.83 o 
   3  61   5      580.67      646.80      9.30 o 
  -4  62   5     3494.01     3337.18     28.88 o 
  -2  62   5     2747.50     2647.36     41.04 o 
   0  62   5      567.01      612.22     15.50 o 
   2  62   5     1548.31     1719.73     22.04 o 
  -5  63   5      957.23      922.33      8.61 o 
  -3  63   5      253.61      282.72      7.97 o 
  -1  63   5      509.71      492.28      9.86 o 
   1  63   5      696.11      715.82     11.18 o 
   3  63   5     1453.49     1517.70     13.92 o 
  -4  64   5     1181.52     1146.96     14.34 o 
  -2  64   5       51.74       64.96      3.55 o 
   0  64   5      148.51      153.71      5.29 o 
   2  64   5     1238.02     1376.11     21.48 o 
  -5  65   5     1353.29     1239.21     28.34 o 
  -3  65   5      914.70      944.12     18.80 o 
  -1  65   5      471.22      516.86     10.13 o 
   1  65   5     3077.03     3075.94     27.82 o 
   3  65   5     1844.45     1876.06     25.55 o 
  -4  66   5       92.05       97.26      3.93 o 
  -2  66   5     2455.20     2473.79     45.34 o 
   0  66   5      689.91      667.55     14.97 o 
   2  66   5     1238.72     1341.59     16.01 o 
  -5  67   5      126.93      131.52      4.82 o 
  -3  67   5      411.93      425.59     12.13 o 
  -1  67   5      215.83      207.28      6.82 o 
   1  67   5     1831.22     1854.22     21.10 o 
   3  67   5      453.03      427.48      8.20 o 
  -4  68   5      448.16      444.99      7.82 o 
  -2  68   5      730.66      768.86     14.75 o 
   0  68   5      481.01      501.85     12.29 o 
   2  68   5      598.48      621.86     10.45 o 
  -3  69   5     1024.16     1083.94     18.48 o 
  -1  69   5      224.71      259.21      8.35 o 
   1  69   5      175.36      181.38      5.03 o 
   3  69   5      316.10      324.33      7.34 o 
  -4  70   5      262.46      281.68      7.64 o 
  -2  70   5      186.38      189.41      6.61 o 
   0  70   5      677.09      714.50     15.52 o 
   2  70   5       90.09       79.73      3.21 o 
  -3  71   5      193.40      199.64      7.57 o 
  -1  71   5     5418.44     5814.63     45.33 o 
   1  71   5      434.34      492.07      7.95 o 
   3  71   5      130.16      122.70      4.09 o 
  -4  72   5      114.70      115.37      3.57 o 
  -2  72   5       74.78       92.67      4.59 o 
   0  72   5       67.83       66.47      4.06 o 
   2  72   5      265.66      283.90      5.70 o 
  -3  73   5      286.75      294.98      7.66 o 
  -1  73   5      485.92      509.68     10.08 o 
   1  73   5      292.16      305.36      6.70 o 
  -4  74   5     1121.13     1067.60      9.85 o 
  -2  74   5        7.60        8.49      1.17 o 
   0  74   5      446.72      473.59     10.52 o 
   2  74   5      229.57      240.63      4.87 o 
  -3  75   5     1078.54     1125.09     11.23 o 
  -1  75   5      716.48      788.20     12.01 o 
   1  75   5      415.44      440.52      7.66 o 
  -4  76   5      958.20      930.51     23.14 o 
  -2  76   5        6.67        6.03      1.03 o 
   0  76   5     2505.71     2599.22     33.84 o 
   2  76   5      928.96      952.46     11.62 o 
  -3  77   5      174.43      177.32      4.13 o 
  -1  77   5     2691.91     2869.90     24.49 o 
   1  77   5      199.86      210.44      5.49 o 
  -2  78   5      846.41      822.53     11.10 o 
   0  78   5      707.51      759.66      9.80 o 
   2  78   5     2163.21     2327.88     19.63 o 
  -3  79   5       59.55       58.20      2.19 o 
  -1  79   5      764.56      759.38      9.91 o 
   1  79   5      770.98      787.99     10.57 o 
  -2  80   5      264.66      268.55      5.95 o 
   0  80   5     1133.55     1130.43     15.26 o 
   2  80   5     1098.30     1106.86     12.01 o 
  -3  81   5      177.78      172.22      3.99 o 
  -1  81   5     1903.45     1909.48     18.08 o 
   1  81   5      157.05      149.46      3.68 o 
  -2  82   5     1761.28     1751.00     16.51 o 
   0  82   5     1166.42     1202.35     11.62 o 
  -3  83   5      366.02      347.34      6.56 o 
  -1  83   5      169.76      167.75      4.51 o 
   1  83   5      153.27      149.37      3.73 o 
  -2  84   5      573.95      569.13      7.79 o 
   0  84   5      483.97      491.72      7.51 o 
  -1  85   5      150.22      141.17      3.47 o 
   1  85   5       84.74       93.75      3.59 o 
  -2  86   5      112.44       88.35      3.06 o 
   0  86   5      375.09      371.09      6.71 o 
  -1  87   5       54.00       65.21      2.34 o 
  -2  88   5     1206.08     1170.96     11.67 o 
   0  88   5       70.66       68.24      3.66 o 
  -1  89   5      664.20      633.43      7.88 o 
  -6   0   6      333.40      348.91     15.61 o 
  -4   0   6     2752.73     2530.95     31.36 o 
  -2   0   6     4563.95     3940.21     63.32 o 
   0   0   6     1981.18     2125.79     23.43 o 
   2   0   6     8033.94     8318.07     59.82 o 
   4   0   6     1524.70     1708.12     23.17 o 
  -5   1   6     2278.68     2183.27     25.04 o 
  -3   1   6     7460.43     6722.78     39.25 o 
  -1   1   6      272.80      309.39     11.44 o 
   1   1   6     4202.18     4226.84     28.36 o 
   3   1   6     1099.63     1135.24     15.24 o 
  -6   2   6     1783.29     1616.20     23.64 o 
  -4   2   6     6949.79     6490.60     38.60 o 
  -2   2   6      511.37      516.50     19.97 o 
   0   2   6     3615.44     3471.92     24.53 o 
   2   2   6      873.80      942.50     14.33 o 
   4   2   6     1739.15     1809.83     16.84 o 
  -5   3   6      155.56      145.16      7.67 o 
  -3   3   6     2404.41     2288.99     20.71 o 
  -1   3   6     3311.42     3416.38     31.02 o 
   1   3   6      132.99      162.21      5.57 o 
   3   3   6     1030.78     1079.77     14.92 o 
  -6   4   6      224.63      214.28     12.64 o 
  -4   4   6     2150.55     2103.70     24.44 o 
  -2   4   6      271.49      259.77     20.96 o 
   0   4   6      513.14      556.66      9.89 o 
   2   4   6    12770.97    12768.06     75.51 o 
   4   4   6       31.44       48.61      3.04 o 
  -5   5   6      731.80      656.62     16.45 o 
  -3   5   6     3261.12     2946.96     30.89 o 
  -1   5   6     4908.59     4592.61     38.36 o 
   1   5   6      472.00      505.77      8.86 o 
   3   5   6       91.58      120.32      5.03 o 
  -6   6   6      260.88      199.70     12.37 o 
  -4   6   6     3095.99     2846.69     33.75 o 
  -2   6   6      556.79      518.39     14.90 o 
   0   6   6     2490.83     2523.19     19.55 o 
   2   6   6     1258.41     1368.12     17.14 o 
   4   6   6     1127.99     1177.45     13.01 o 
  -5   7   6      229.59      214.13      9.45 o 
  -3   7   6      286.39      295.77      8.63 o 
  -1   7   6     2439.19     2565.24     29.27 o 
   1   7   6     2332.31     2403.85     19.40 o 
   3   7   6     7198.74     7343.69     35.29 o 
  -6   8   6      396.66      384.29     24.28 o 
  -4   8   6      496.49      466.65     13.74 o 
  -2   8   6      544.22      522.64     15.08 o 
   0   8   6       78.79       56.48      2.71 o 
   2   8   6     2668.79     2755.24     26.75 o 
   4   8   6       54.52       70.53      3.22 o 
  -5   9   6     2720.51     2413.83     27.07 o 
  -3   9   6     1034.74      956.55     12.89 o 
  -1   9   6       79.05      113.55      4.16 o 
   1   9   6      922.25      939.86     13.20 o 
   3   9   6     1968.76     2074.70     22.93 o 
  -6  10   6      565.25      554.33     14.44 o 
  -4  10   6     2210.34     1959.04     28.16 o 
  -2  10   6      294.19      327.02     12.00 o 
   0  10   6     1101.72     1082.65     12.97 o 
   2  10   6     5111.42     5036.96     32.76 o 
   4  10   6     1462.41     1482.70     16.26 o 
  -5  11   6     1561.91     1366.55     29.41 o 
  -3  11   6      514.56      457.47      9.03 o 
  -1  11   6     5140.70     4921.57     46.93 o 
   1  11   6      708.52      796.96     12.21 o 
   3  11   6      342.55      357.16      7.74 o 
  -6  12   6     2894.40     2421.57     31.02 o 
  -4  12   6     1438.43     1420.46     24.16 o 
  -2  12   6      767.05      726.56     17.64 o 
   0  12   6      493.47      581.22     10.21 o 
   2  12   6     3655.62     3699.40     30.74 o 
   4  12   6      119.99      122.56      4.70 o 
  -5  13   6      232.14      215.09      9.74 o 
  -3  13   6      451.91      402.64      7.75 o 
  -1  13   6      417.50      448.11     10.97 o 
   1  13   6     2520.80     2724.31     22.69 o 
   3  13   6     1211.14     1244.35     15.84 o 
  -6  14   6     2039.60     1867.60    131.29 o 
  -4  14   6     1590.30     1522.95     26.57 o 
  -2  14   6     1970.52     1978.66     30.29 o 
   0  14   6     3687.08     3569.85     25.73 o 
   2  14   6      283.48      309.35      8.90 o 
   4  14   6      774.62      811.34     11.99 o 
  -5  15   6     1327.78     1211.22     23.05 o 
  -3  15   6      710.44      613.61     17.56 o 
  -1  15   6     1196.69     1289.71     20.81 o 
   1  15   6     3481.15     3673.15     26.41 o 
   3  15   6       76.25       80.85      4.09 o 
  -6  16   6      364.87      349.33     22.39 o 
  -4  16   6     1040.58      955.22     32.39 o 
  -2  16   6     6659.39     6364.90     39.98 o 
   0  16   6      322.72      395.94      8.04 o 
   2  16   6     2864.23     2954.58     30.88 o 
   4  16   6     1417.75     1505.57     16.22 o 
  -5  17   6      352.71      318.11      9.99 o 
  -3  17   6      734.68      749.92     14.04 o 
  -1  17   6      922.76     1015.56     18.46 o 
   1  17   6     3597.20     3782.47     27.60 o 
   3  17   6     1563.52     1649.74     16.67 o 
  -6  18   6      647.62      589.91     29.07 o 
  -4  18   6     3081.98     2671.42     89.09 o 
  -2  18   6     1551.63     1640.82     23.81 o 
   0  18   6     1889.17     1909.62     18.83 o 
   2  18   6       90.84      105.70      5.31 o 
   4  18   6     1039.97     1060.34     13.48 o 
  -5  19   6     1306.33     1146.81     42.72 o 
  -3  19   6       90.53       83.97      3.65 o 
  -1  19   6     7367.36     7369.15     81.30 o 
   1  19   6      231.59      247.78      7.77 o 
   3  19   6     3454.64     3571.88     29.68 o 
  -6  20   6     3026.23     2626.95     92.45 o 
  -4  20   6      359.59      339.85     15.91 o 
  -2  20   6     3744.00     3709.34     36.07 o 
   0  20   6      720.38      742.35     12.81 o 
   2  20   6      885.84      911.63     17.62 o 
   4  20   6      962.14     1090.35     13.49 o 
  -5  21   6     1634.22     1470.80     61.18 o 
  -3  21   6     2541.66     2374.04     22.73 o 
  -1  21   6    10003.17    10157.65     67.68 o 
   1  21   6     1314.56     1346.90     18.19 o 
   3  21   6     1183.23     1209.29     15.10 o 
  -6  22   6     1195.87      994.39     27.87 o 
  -4  22   6     2304.98     2003.34    108.38 o 
  -2  22   6     1529.07     1558.13     28.30 o 
   0  22   6     1265.82     1359.68     17.84 o 
   2  22   6      155.80      174.16      7.64 o 
   4  22   6     2748.36     2998.05     25.69 o 
  -5  23   6      249.53      205.91      8.38 o 
  -3  23   6     2329.10     2249.23     37.10 o 
  -1  23   6      123.03      114.82      6.70 o 
   1  23   6      185.91      261.55      9.01 o 
   3  23   6     1629.56     1665.17     16.18 o 
  -6  24   6      234.32      206.53      7.45 o 
  -4  24   6     1206.20     1032.38     57.86 o 
  -2  24   6     3942.87     3944.36     48.66 o 
   0  24   6     1075.00     1126.02     15.41 o 
   2  24   6      427.99      424.12     10.55 o 
   4  24   6      121.57      170.42      4.78 o 
  -5  25   6     3338.05     2582.91     63.89 o 
  -3  25   6     1550.69     1498.20     25.62 o 
  -1  25   6      573.43      617.05     15.25 o 
   1  25   6     7476.68     7283.68     63.49 o 
   3  25   6      336.13      350.45      7.38 o 
  -6  26   6       22.19       20.38      2.79 o 
  -4  26   6     1054.58      909.86     62.56 o 
  -2  26   6     1247.57     1375.90     23.39 o 
   0  26   6      429.00      443.83     10.16 o 
   2  26   6      458.08      517.21     11.63 o 
   4  26   6      736.66      771.96      9.10 o 
  -5  27   6      195.02      146.21     15.05 o 
  -3  27   6     1659.39     1553.25     20.70 o 
  -1  27   6     2088.18     2101.38     31.14 o 
   1  27   6     1917.36     1973.67     22.13 o 
   3  27   6      920.89      987.55     12.26 o 
  -6  28   6      375.63      269.56     14.90 o 
  -4  28   6     1179.04      960.89     59.67 o 
  -2  28   6     4512.27     4725.73     43.99 o 
   0  28   6      994.19     1030.02     17.43 o 
   2  28   6      644.55      692.99     12.25 o 
   4  28   6     1044.05     1029.73     10.20 o 
  -5  29   6       66.16       54.82      7.70 o 
  -3  29   6     1565.45     1506.52     22.98 o 
  -1  29   6     3249.69     3179.73     32.56 o 
   1  29   6     1392.37     1424.65     18.72 o 
   3  29   6     1102.63     1174.85     13.21 o 
  -6  30   6      690.64      562.43     15.07 o 
  -4  30   6      863.58      634.88     31.42 o 
  -2  30   6      167.18      182.62      8.03 o 
   0  30   6     1740.60     1783.17     21.07 o 
   2  30   6     1030.60     1158.53     15.77 o 
   4  30   6     1661.97     1838.21     20.17 o 
  -5  31   6     2609.86     2152.31    134.10 o 
  -3  31   6     3564.36     3313.61     57.35 o 
  -1  31   6      888.10      858.19     22.37 o 
   1  31   6     2249.05     2414.41     24.38 o 
   3  31   6        5.07       10.88      1.50 o 
  -6  32   6       71.66       72.10      4.47 o 
  -4  32   6     1195.86      887.13     28.16 o 
  -2  32   6      547.63      572.16     14.36 o 
   0  32   6      709.15      711.88     13.38 o 
   2  32   6      725.35      799.98     14.27 o 
   4  32   6      462.86      472.41      7.36 o 
  -5  33   6      176.11      148.42     11.14 o 
  -3  33   6     2621.36     2491.92     46.44 o 
  -1  33   6     2312.37     2185.64    100.32 o 
   1  33   6     1758.80     1849.02     18.24 o 
   3  33   6      859.36      938.19     13.95 o 
  -6  34   6     1321.77     1016.24     23.68 o 
  -4  34   6     4033.00     3175.40     99.68 o 
  -2  34   6     3127.10     3200.57     34.77 o 
   0  34   6      551.88      528.62     10.40 o 
   2  34   6      457.72      490.32      9.09 o 
   4  34   6      970.33      944.13     10.06 o 
  -5  35   6      550.21      467.20     16.75 o 
  -3  35   6     2299.50     2273.12     29.57 o 
  -1  35   6     1964.04     1817.92     67.03 o 
   1  35   6      812.16      827.95     12.18 o 
   3  35   6     1347.64     1363.86     15.25 o 
  -6  36   6      185.32      178.53      8.59 o 
  -4  36   6      687.53      593.31     23.59 o 
  -2  36   6     4059.49     4162.67     44.47 o 
   0  36   6      662.19      664.77     11.71 o 
   2  36   6     3018.98     3166.24     36.09 o 
   4  36   6      100.76      104.42      2.87 o 
  -5  37   6      188.53      170.78     12.94 o 
  -3  37   6     2524.35     2427.23     28.30 o 
  -1  37   6     4287.19     4067.40    115.78 o 
   1  37   6     2152.89     2237.45     21.85 o 
   3  37   6      859.99      877.02     13.24 o 
  -6  38   6     1374.23     1220.75     21.07 o 
  -4  38   6     1975.78     1650.81     30.20 o 
  -2  38   6     4157.50     4187.81     43.18 o 
   0  38   6     1843.99     1973.18     27.81 o 
   2  38   6     2231.28     2270.70     34.54 o 
   4  38   6      640.45      665.28      7.86 o 
  -5  39   6      451.80      309.19     15.25 o 
  -3  39   6     4388.42     4323.92     43.52 o 
  -1  39   6     4679.22     4602.44     90.82 o 
   1  39   6     4542.92     4681.41     31.47 o 
   3  39   6     1589.00     1721.04     20.13 o 
  -6  40   6       87.40       77.52      4.09 o 
  -4  40   6       50.35       40.48      6.19 o 
  -2  40   6     4379.74     4519.90     49.73 o 
   0  40   6      411.88      420.38     10.35 o 
   2  40   6      120.89      137.43      5.24 o 
   4  40   6      438.63      451.01      7.57 o 
  -5  41   6      616.72      483.89     52.35 o 
  -3  41   6      167.94      176.04      8.71 o 
  -1  41   6     5015.68     4970.06     99.46 o 
   1  41   6     3520.06     3767.55     33.02 o 
   3  41   6      255.23      274.03      6.31 o 
  -6  42   6       92.29       90.17      4.27 o 
  -4  42   6     3050.33     2540.41     73.63 o 
  -2  42   6     1357.29     1336.00     70.84 o 
   0  42   6      994.38     1016.22     17.44 o 
   2  42   6      172.91      203.81      6.27 o 
   4  42   6      234.47      251.35      4.78 o 
  -5  43   6     1188.30      874.90     98.45 o 
  -3  43   6     2921.79     2911.98     46.71 o 
  -1  43   6     4261.00     4475.11     34.08 o 
   1  43   6     2352.12     2492.32     22.14 o 
   3  43   6      548.14      570.02      8.32 o 
  -6  44   6      357.22      328.97     10.88 o 
  -4  44   6      873.57      796.32     69.00 o 
  -2  44   6      993.69      991.62     23.33 o 
   0  44   6      160.06      160.77      6.38 o 
   2  44   6      724.94      787.85     13.05 o 
   4  44   6      563.31      574.11      7.13 o 
  -5  45   6       21.03       24.53      6.28 o 
  -3  45   6       65.48       86.73      6.92 o 
  -1  45   6     5581.36     5638.62     42.26 o 
   1  45   6     1139.05     1146.51     16.51 o 
   3  45   6      120.72      128.59      3.83 o 
  -4  46   6     1386.66     1211.11     29.49 o 
  -2  46   6     2937.35     2917.97     35.90 o 
   0  46   6     2103.31     2122.06     47.94 o 
   2  46   6      133.45      128.54      4.82 o 
   4  46   6       31.44       33.70      2.02 o 
  -5  47   6      536.58      424.88     27.67 o 
  -3  47   6      869.80      815.12     82.83 o 
  -1  47   6      472.23      519.94     11.80 o 
   1  47   6     1038.09     1079.97     16.80 o 
   3  47   6      882.04      974.09     12.35 o 
  -4  48   6     1201.52     1101.98    104.83 o 
  -2  48   6       59.52       63.48      4.44 o 
   0  48   6     1084.94     1086.77     16.90 o 
   2  48   6     1510.76     1524.35     24.69 o 
  -5  49   6      365.81      317.96     13.73 o 
  -3  49   6      418.51      398.25     26.70 o 
  -1  49   6     2040.65     2040.28     25.15 o 
   1  49   6     1520.03     1513.09     18.68 o 
   3  49   6     1299.57     1430.13     15.36 o 
  -4  50   6      765.03      611.80     20.46 o 
  -2  50   6     2114.25     2073.78     27.16 o 
   0  50   6      136.30      127.31      5.55 o 
   2  50   6      141.58      152.31      5.60 o 
  -5  51   6      844.56      744.80     16.48 o 
  -3  51   6      278.18      259.28     13.57 o 
  -1  51   6      803.71      831.85     14.57 o 
   1  51   6      867.92      853.67     13.82 o 
   3  51   6      169.86      175.09      4.49 o 
  -4  52   6     1452.59     1221.09     26.66 o 
  -2  52   6     2937.38     2870.09     57.14 o 
   0  52   6     1421.57     1427.97     30.15 o 
   2  52   6     1617.58     1688.15     23.16 o 
  -5  53   6      174.07      158.42      5.99 o 
  -3  53   6     2666.62     2599.32     47.21 o 
  -1  53   6      408.69      431.92     10.44 o 
   1  53   6     4347.31     4440.50     35.41 o 
   3  53   6       82.88       93.63      3.14 o 
  -4  54   6      595.71      545.68     14.91 o 
  -2  54   6     2062.12     1998.78     38.04 o 
   0  54   6     1068.04     1174.24     22.34 o 
   2  54   6       73.53       74.72      4.17 o 
  -5  55   6      234.17      220.12      5.68 o 
  -3  55   6      743.68      756.59     17.36 o 
  -1  55   6      228.22      242.86      7.72 o 
   1  55   6      323.25      342.21      8.39 o 
   3  55   6      695.70      688.58     14.99 o 
  -4  56   6      450.17      420.17     11.31 o 
  -2  56   6     2739.13     2822.78     39.50 o 
   0  56   6      219.72      206.62      8.53 o 
   2  56   6     1352.41     1470.74     21.38 o 
  -5  57   6     1079.74     1026.44     11.60 o 
  -3  57   6     1449.45     1367.94     23.51 o 
  -1  57   6     1287.31     1351.44     20.84 o 
   1  57   6      721.08      773.25     15.99 o 
   3  57   6      125.85      129.41      4.00 o 
  -4  58   6      827.57      782.21     18.32 o 
  -2  58   6      535.26      499.16     12.46 o 
   0  58   6     2412.52     2438.50     45.31 o 
   2  58   6       60.02       58.67      4.20 o 
  -5  59   6     1059.49      975.00     12.48 o 
  -3  59   6      436.76      447.19     12.49 o 
  -1  59   6      738.50      785.99     15.70 o 
   1  59   6      366.50      360.00      9.37 o 
   3  59   6     1765.42     1703.33     61.49 o 
  -4  60   6      333.25      354.32      9.74 o 
  -2  60   6      378.70      397.90      8.64 o 
   0  60   6     1145.62     1161.48     13.94 o 
   2  60   6     1430.69     1474.66     17.52 o 
  -5  61   6       25.14       16.30      1.64 o 
  -3  61   6     1855.03     1918.60     29.53 o 
  -1  61   6     1998.23     2048.93     39.21 o 
   1  61   6     2640.57     2585.74     24.15 o 
   3  61   6      419.23      424.08      7.86 o 
  -4  62   6      523.16      509.32     10.96 o 
  -2  62   6      691.87      758.16     12.71 o 
   0  62   6      819.50      831.12     22.21 o 
   2  62   6      642.44      692.74     11.54 o 
  -3  63   6     1595.74     1631.56     21.83 o 
  -1  63   6      856.68      936.85     15.60 o 
   1  63   6      238.04      242.36      7.23 o 
   3  63   6      105.19      113.99      6.56 o 
  -4  64   6       56.19       63.84      3.18 o 
  -2  64   6      237.16      265.77      9.27 o 
   0  64   6      370.88      402.60     10.98 o 
   2  64   6      694.72      714.97      9.18 o 
  -3  65   6     1352.50     1402.76     19.27 o 
  -1  65   6      595.67      641.42     21.71 o 
   1  65   6     1601.13     1666.18     35.01 o 
  -4  66   6      353.70      330.57      8.23 o 
  -2  66   6       73.85       87.84      6.20 o 
   0  66   6      898.55      957.61     19.53 o 
   2  66   6     1716.09     1876.48     20.48 o 
  -3  67   6      108.94      107.41      5.07 o 
  -1  67   6      441.69      471.21     14.71 o 
   1  67   6     1131.12     1198.52     36.21 o 
  -4  68   6      262.01      253.58      7.87 o 
  -2  68   6     1443.96     1552.77     28.15 o 
   0  68   6      151.36      162.16      5.83 o 
   2  68   6      786.12      779.53     11.49 o 
  -3  69   6      849.89      894.78     13.56 o 
  -1  69   6      334.26      348.90     10.17 o 
   1  69   6     1409.53     1558.67     21.75 o 
  -4  70   6      551.12      557.21      9.03 o 
  -2  70   6       99.95      106.84      5.24 o 
   0  70   6     1793.86     1873.97     24.14 o 
   2  70   6      289.75      295.26      5.32 o 
  -3  71   6      593.42      596.09     12.38 o 
  -1  71   6      234.12      264.41      8.48 o 
   1  71   6      408.90      433.66      8.75 o 
  -4  72   6      215.32      203.23      4.80 o 
  -2  72   6      141.42      174.35      5.06 o 
   0  72   6      222.06      247.42      6.53 o 
   2  72   6     1551.23     1611.30     14.64 o 
  -3  73   6      588.38      556.26      7.83 o 
  -1  73   6      594.72      631.35     10.89 o 
   1  73   6      444.70      439.06      9.30 o 
  -2  74   6      419.74      431.72      7.48 o 
   0  74   6      966.25     1010.32     13.00 o 
  -3  75   6      408.56      418.02      6.19 o 
  -1  75   6      364.23      361.00      7.79 o 
   1  75   6      103.47      105.86      3.73 o 
  -2  76   6     1588.68     1604.15     27.70 o 
   0  76   6      220.34      231.93      5.26 o 
  -3  77   6      612.96      584.34      7.73 o 
  -1  77   6      784.95      804.58     11.06 o 
   1  77   6      778.57      819.21     13.96 o 
  -2  78   6       66.98       62.76      2.77 o 
   0  78   6       33.72       34.11      1.70 o 
  -3  79   6     1825.38     1666.36     22.81 o 
  -1  79   6      771.36      782.19     10.47 o 
   1  79   6      749.77      789.92     12.68 o 
  -2  80   6      431.77      426.72      7.98 o 
   0  80   6       46.99       45.91      2.03 o 
  -1  81   6      319.37      310.61      5.40 o 
  -2  82   6      377.33      356.65      6.16 o 
   0  82   6      573.47      618.44     13.07 o 
  -1  83   6      599.81      575.86      8.68 o 
  -5   1   7       99.35      102.73      7.40 o 
  -3   1   7     1420.74     1333.33     34.38 o 
  -1   1   7     2899.43     2835.75     24.46 o 
   1   1   7     5908.19     5735.11     32.00 o 
   3   1   7      932.75      864.82     16.04 o 
  -6   2   7      725.89      722.98     23.49 o 
  -4   2   7     1356.02     1259.71     26.81 o 
  -2   2   7      813.97      743.08     13.60 o 
   0   2   7       87.06      100.68      4.31 o 
   2   2   7       37.09       43.84      5.14 o 
   4   2   7      339.49      379.19      7.34 o 
  -5   3   7      416.71      387.64     20.47 o 
  -3   3   7      728.72      662.10     19.18 o 
  -1   3   7      174.08      196.65      6.74 o 
   1   3   7     1841.59     1876.08     18.35 o 
   3   3   7       22.75       31.68      3.15 o 
  -6   4   7      482.53      504.33     19.22 o 
  -4   4   7     1228.70     1026.25     24.05 o 
  -2   4   7      150.84      149.79      6.07 o 
   0   4   7      178.83      204.87      6.76 o 
   2   4   7     1478.30     1532.38     22.02 o 
   4   4   7      424.06      431.51      7.80 o 
  -5   5   7      512.87      469.36     23.01 o 
  -3   5   7       77.98       87.38      5.60 o 
  -1   5   7     1152.54     1119.01     16.85 o 
   1   5   7     2192.29     2110.86     20.94 o 
   3   5   7      534.95      498.38     11.99 o 
  -6   6   7      249.80      239.55     12.97 o 
  -4   6   7      501.36      448.88     12.92 o 
  -2   6   7     1315.05     1167.98     19.82 o 
   0   6   7     1103.06     1095.62     14.11 o 
   2   6   7      152.71      178.60      7.51 o 
   4   6   7      246.73      264.37      5.30 o 
  -3   7   7      196.75      168.48      9.04 o 
  -1   7   7     2972.59     2864.72     41.03 o 
   1   7   7     1356.48     1420.00     18.82 o 
   3   7   7     2045.15     2039.91     30.70 o 
  -6   8   7       37.27       33.04      4.58 o 
  -4   8   7     3085.04     2945.03     40.41 o 
  -2   8   7      265.30      209.63      8.43 o 
   0   8   7     1541.61     1673.20     16.22 o 
   2   8   7     1168.57     1173.27     19.12 o 
   4   8   7     1886.32     1934.74     17.45 o 
  -3   9   7      356.59      313.86     12.49 o 
  -1   9   7      698.03      689.44     12.45 o 
   1   9   7      258.88      302.12      9.64 o 
   3   9   7     1784.33     1823.80     29.03 o 
  -6  10   7      584.10      535.45     18.21 o 
  -4  10   7     2182.83     2026.65     27.41 o 
  -2  10   7     1652.30     1549.28     35.37 o 
   0  10   7      144.22      136.91      5.08 o 
   2  10   7      971.03     1009.34     17.62 o 
   4  10   7     2355.54     2318.08     30.31 o 
  -3  11   7     1414.30     1341.34     37.97 o 
  -1  11   7     1238.56     1226.16     20.76 o 
   1  11   7     1913.38     1924.54     24.18 o 
   3  11   7      913.12      939.49     20.64 o 
  -6  12   7     1046.64      925.75     51.60 o 
  -4  12   7     1523.43     1403.13     22.96 o 
  -2  12   7     1283.73     1239.66     25.72 o 
   0  12   7      584.78      625.65     11.73 o 
   2  12   7     1157.24     1127.83     14.82 o 
   4  12   7      232.68      255.33      5.21 o 
  -3  13   7    10931.59    10088.36     90.03 o 
  -1  13   7       15.94       20.31      3.39 o 
   1  13   7     2251.17     2341.79     31.78 o 
   3  13   7     1260.53     1288.74     18.78 o 
  -6  14   7      380.21      308.21     14.29 o 
  -4  14   7      121.59      128.08      6.93 o 
  -2  14   7      110.44      123.66      6.72 o 
   0  14   7      507.39      445.77     11.55 o 
   2  14   7      613.13      608.66     12.11 o 
   4  14   7      229.56      261.12      5.35 o 
  -3  15   7      896.92      911.64     25.47 o 
  -1  15   7      287.50      289.22     13.53 o 
   1  15   7     1572.75     1527.32     25.76 o 
   3  15   7      235.69      232.60      7.95 o 
  -6  16   7      276.73      247.42     32.96 o 
  -4  16   7      579.18      491.57     13.66 o 
  -2  16   7     1010.87     1149.60     21.15 o 
   0  16   7       91.70       75.48      5.37 o 
   2  16   7      205.52      203.69      8.06 o 
   4  16   7     1221.92     1167.64     14.08 o 
  -3  17   7     1662.89     1430.84    101.58 o 
  -1  17   7     6763.31     6319.48    197.81 o 
   1  17   7     4700.96     4744.43     45.29 o 
   3  17   7      153.40      170.92      6.03 o 
  -6  18   7     1553.17     1131.54    114.58 o 
  -4  18   7      122.82      129.69      8.74 o 
  -2  18   7      668.62      705.29     21.88 o 
   0  18   7      474.13      491.41     14.60 o 
   2  18   7     2682.70     2808.84     29.73 o 
   4  18   7     1615.18     1634.13     15.30 o 
  -3  19   7     8912.08     8528.06     73.69 o 
  -1  19   7      336.82      390.84     14.19 o 
   1  19   7     2336.19     2388.35     32.04 o 
   3  19   7     1666.38     1676.38     18.58 o 
  -6  20   7      362.44      258.09     27.05 o 
  -4  20   7      241.40      244.57     11.37 o 
  -2  20   7     6614.40     6838.74     80.32 o 
   0  20   7      110.21      133.98      6.25 o 
   2  20   7      662.43      754.02     15.34 o 
   4  20   7      547.12      563.08      8.12 o 
  -3  21   7     5316.82     3773.92     94.18 o 
  -1  21   7      805.02      727.23     31.96 o 
   1  21   7     1940.40     2054.05     25.73 o 
   3  21   7      901.98      949.41     13.72 o 
  -6  22   7      400.71      242.06     10.98 o 
  -4  22   7      954.61      671.32     32.03 o 
  -2  22   7     2603.57     2663.27     34.83 o 
   0  22   7      436.32      452.93     10.88 o 
   2  22   7     2485.71     2476.98     27.55 o 
   4  22   7      246.61      262.18      5.37 o 
  -3  23   7     1595.46     1151.41     30.68 o 
  -1  23   7     1633.29     1549.95     29.05 o 
   1  23   7       73.02       92.36      4.91 o 
   3  23   7      269.27      265.43      8.71 o 
  -6  24   7     1317.41      817.38    131.47 o 
  -4  24   7     1057.93      712.61     43.95 o 
  -2  24   7      786.35      891.08     24.91 o 
   0  24   7      948.36      988.14     26.56 o 
   2  24   7      240.73      259.60      7.04 o 
   4  24   7      110.95      114.39      3.43 o 
  -3  25   7      353.81      304.50     20.15 o 
  -1  25   7     1248.22     1286.32     25.35 o 
   1  25   7     2322.36     2337.35     24.24 o 
   3  25   7       88.83       98.41      5.33 o 
  -6  26   7     1990.61     1117.43    226.74 o 
  -4  26   7     1280.61      862.81     26.09 o 
  -2  26   7      740.23      769.09     21.11 o 
   0  26   7      222.98      233.88     11.84 o 
   2  26   7     1624.48     1668.31     27.31 o 
   4  26   7      795.55      824.43     13.42 o 
  -3  27   7     2535.48     2174.48     40.27 o 
  -1  27   7      166.55      160.04      9.33 o 
   1  27   7     3152.17     3228.91     28.37 o 
   3  27   7      150.86      146.57      6.29 o 
  -6  28   7     1620.32     1172.50     30.01 o 
  -4  28   7     1283.52      862.32     26.26 o 
  -2  28   7     2288.09     2373.39     32.82 o 
   0  28   7     3882.46     3820.50     50.66 o 
   2  28   7     1901.09     1947.48     24.40 o 
   4  28   7       21.86       26.27      2.20 o 
  -3  29   7     2005.34     1895.16     30.43 o 
  -1  29   7      166.91      171.52      7.82 o 
   1  29   7     1234.52     1337.53     18.20 o 
   3  29   7      773.52      825.64     12.74 o 
  -6  30   7      610.08      440.86     17.61 o 
  -4  30   7      995.29      691.23     23.51 o 
  -2  30   7      307.69      305.01     13.67 o 
   0  30   7      395.92      404.16     12.11 o 
   2  30   7     1840.09     1869.89     19.90 o 
  -3  31   7      144.37      160.19      9.10 o 
  -1  31   7     2382.69     2333.13     47.92 o 
   1  31   7     1148.38     1184.77     16.98 o 
   3  31   7      147.04      153.24      5.36 o 
  -6  32   7      142.75      131.77      8.94 o 
  -4  32   7      851.91      606.78     21.94 o 
  -2  32   7      901.00      903.78     29.17 o 
   0  32   7      653.60      655.11     11.62 o 
   2  32   7      101.26      128.43      5.14 o 
  -3  33   7       67.92       64.99      5.74 o 
  -1  33   7      708.93      796.95     15.17 o 
   1  33   7       86.42       89.58      5.26 o 
   3  33   7      483.71      446.86      8.89 o 
  -4  34   7      341.04      260.27     14.19 o 
  -2  34   7      982.87      956.68     60.42 o 
   0  34   7      798.05      826.69     13.02 o 
   2  34   7      293.59      285.80      7.51 o 
  -5  35   7      406.35      279.45     17.70 o 
  -3  35   7      110.79      107.09      7.48 o 
  -1  35   7     2535.59     2445.18     28.58 o 
   1  35   7       71.07       85.49      6.01 o 
   3  35   7       65.40       52.02      2.89 o 
  -4  36   7      265.54      210.01     18.46 o 
  -2  36   7      242.64      222.12     10.33 o 
   0  36   7     5763.53     5841.44     93.53 o 
   2  36   7      214.03      237.60      7.68 o 
  -5  37   7      345.99      260.29     16.49 o 
  -3  37   7     2077.08     2024.88     78.81 o 
  -1  37   7      639.51      664.07     13.07 o 
   1  37   7     4445.19     4639.22     49.80 o 
   3  37   7      212.50      220.12      5.23 o 
  -4  38   7      871.06      669.21     32.32 o 
  -2  38   7     1752.83     1648.71     77.07 o 
   0  38   7      806.21      783.45     13.69 o 
   2  38   7     1181.99     1155.80     17.41 o 
  -5  39   7       28.21       28.14      5.09 o 
  -3  39   7     2223.32     2124.39     39.22 o 
  -1  39   7     3303.29     3480.11     38.49 o 
   1  39   7      495.27      540.02     12.37 o 
   3  39   7      158.10      164.88      5.16 o 
  -4  40   7      187.09      138.47     15.62 o 
  -2  40   7     1750.88     1878.70     38.65 o 
   0  40   7      536.20      592.97     11.79 o 
   2  40   7      330.95      332.69     11.92 o 
  -5  41   7      242.88      194.53     12.73 o 
  -3  41   7      737.45      718.48     22.39 o 
  -1  41   7     1936.34     1957.66     24.06 o 
   1  41   7     3115.00     3384.53     30.61 o 
   3  41   7      352.72      377.01      7.51 o 
  -4  42   7      261.25      230.23     17.94 o 
  -2  42   7     3657.25     3663.08     47.91 o 
   0  42   7      799.68      769.86     15.42 o 
   2  42   7     1168.75     1242.96     32.70 o 
  -5  43   7        1.64        6.30      1.08 o 
  -3  43   7     2311.22     2300.94     62.52 o 
  -1  43   7     1414.72     1370.48     32.36 o 
   1  43   7     1969.43     2001.60     23.23 o 
   3  43   7      729.84      728.79     10.28 o 
  -2  44   7       57.95       70.15      5.71 o 
   0  44   7     2204.69     2157.19     32.10 o 
   2  44   7      431.61      446.71     13.02 o 
  -5  45   7      399.81      313.16     10.63 o 
  -3  45   7      837.83      847.26     23.38 o 
  -1  45   7     1664.59     1797.13     39.28 o 
   1  45   7      946.11     1001.03     16.17 o 
   3  45   7      351.88      390.54      7.90 o 
  -4  46   7       40.91       30.41      5.05 o 
  -2  46   7      648.14      673.91     17.50 o 
   0  46   7      363.24      382.67      9.19 o 
   2  46   7     1305.96     1324.83     26.56 o 
  -5  47   7     1173.39     1007.97     51.71 o 
  -3  47   7      115.79      112.14      9.07 o 
  -1  47   7     1698.37     1826.75     39.47 o 
   1  47   7      227.87      232.98      8.78 o 
   3  47   7      593.07      649.17     10.07 o 
  -4  48   7      361.47      338.13     16.96 o 
  -2  48   7      430.53      436.98     12.12 o 
   0  48   7       46.92       44.72      3.40 o 
   2  48   7     1086.74     1057.91     24.09 o 
  -5  49   7      240.58      232.50     10.32 o 
  -3  49   7      337.67      289.82     21.18 o 
  -1  49   7      248.80      255.55      8.56 o 
   1  49   7      175.02      167.63      7.34 o 
   3  49   7      404.06      396.56      9.13 o 
  -4  50   7      393.22      392.06     17.31 o 
  -2  50   7      219.92      239.56     10.33 o 
   0  50   7      870.87      908.62     21.74 o 
   2  50   7      335.90      381.84      9.33 o 
  -5  51   7       46.80       51.18      5.13 o 
  -3  51   7      274.72      251.65     18.99 o 
  -1  51   7      145.66      177.59      6.27 o 
   1  51   7     1425.62     1566.17     36.07 o 
   3  51   7       74.30       86.46      3.20 o 
  -4  52   7       95.24       82.37      7.45 o 
  -2  52   7      828.37      866.74     15.96 o 
   0  52   7      202.20      239.50     13.94 o 
   2  52   7      233.24      221.35      6.03 o 
  -5  53   7      458.24      484.31     14.11 o 
  -1  53   7      499.21      541.03     12.00 o 
   1  53   7      196.82      199.29      8.98 o 
  -4  54   7      172.19      155.63      9.30 o 
  -2  54   7      327.51      360.21     11.37 o 
   0  54   7      216.09      238.47     10.11 o 
   2  54   7       72.44       77.99      3.43 o 
  -3  55   7     1233.06     1193.87     34.06 o 
  -1  55   7        2.18       12.87      1.77 o 
   1  55   7       91.19      114.37      6.58 o 
  -4  56   7       10.46       11.15      1.81 o 
  -2  56   7     1240.38     1272.18     25.04 o 
   0  56   7     1230.82     1257.74     29.31 o 
   2  56   7      225.34      243.10      4.71 o 
  -3  57   7      308.34      343.29     11.78 o 
  -1  57   7     1841.78     2001.35     30.01 o 
   1  57   7     2539.38     2702.75     38.81 o 
  -4  58   7      213.39      197.97     12.45 o 
  -2  58   7     1265.13     1352.67     32.38 o 
   0  58   7      147.40      199.95     12.96 o 
   2  58   7      812.62      862.95     12.45 o 
  -3  59   7      485.84      465.06     13.01 o 
  -1  59   7      945.72      986.66     26.99 o 
   1  59   7       49.69       63.15      3.30 o 
  -4  60   7      673.83      728.33     19.73 o 
  -2  60   7      704.47      791.77     17.48 o 
   0  60   7      375.57      394.04     17.69 o 
   2  60   7     1385.84     1512.07     13.62 o 
  -3  61   7       25.41       19.47      2.56 o 
  -1  61   7      405.80      422.81     12.50 o 
   1  61   7      436.15      418.17      9.66 o 
  -4  62   7      303.02      342.45      8.96 o 
  -2  62   7     1870.24     1970.17     26.00 o 
   0  62   7      107.49      106.00      8.80 o 
   2  62   7     1553.17     1530.81     15.28 o 
  -3  63   7      294.88      266.43      8.76 o 
  -1  63   7     1240.15     1267.44     23.96 o 
   1  63   7      212.43      226.05      7.40 o 
  -4  64   7     1350.61     1257.19     12.65 o 
  -2  64   7      539.38      560.57     13.05 o 
   0  64   7     1224.97     1242.42     29.07 o 
  -3  65   7     1362.94     1423.36     20.49 o 
  -1  65   7      435.23      443.88      9.88 o 
   1  65   7      170.33      166.15      4.82 o 
  -2  66   7     2297.51     2244.35     53.76 o 
   0  66   7      180.66      176.75      6.36 o 
  -3  67   7       14.02       13.67      1.28 o 
  -1  67   7      214.02      183.96      8.07 o 
   1  67   7     1245.16     1309.96     20.44 o 
  -2  68   7       28.69       25.04      2.99 o 
   0  68   7      944.23     1009.13     17.77 o 
  -3  69   7      183.51      177.06      6.51 o 
  -1  69   7       10.01       19.24      2.10 o 
   1  69   7       86.61       86.60      3.58 o 
  -2  70   7       69.56       77.47      3.77 o 
   0  70   7      780.81      837.73     12.88 o 
  -3  71   7      157.51      153.75      6.47 o 
  -1  71   7      521.71      508.69     11.68 o 
   1  71   7      118.52      116.24      4.61 o 
  -2  72   7      114.30      117.05      6.31 o 
   0  72   7     1164.57     1183.57     11.95 o 
  -1  73   7      182.67      169.64      6.17 o 
  -2  74   7      872.31      885.48     13.63 o 
   0  74   7      183.40      169.85      4.85 o 
  -1  75   7      754.82      771.16     10.67 o 
  -2  76   7      458.49      427.31     11.74 o 
  -1  77   7     1015.27     1007.90     14.20 o 
   0   0   8     3251.19     3141.05     41.36 o 
   2   0   8     4025.19     3982.22     53.30 o 
  -3   1   8     2810.89     2537.28     47.78 o 
  -1   1   8      974.19      831.70     20.36 o 
   1   1   8       51.56       56.96      3.92 o 
   3   1   8     2414.74     2296.39     24.20 o 
   0   2   8     4316.90     4111.00     33.35 o 
   2   2   8      534.22      562.78     16.54 o 
  -3   3   8      165.93      383.84     19.21 o 
  -1   3   8     2903.21     2549.06     51.81 o 
   1   3   8      860.46      844.41     15.22 o 
   3   3   8      340.04      311.59     10.12 o 
   0   4   8      559.68      573.58     17.89 o 
   2   4   8     1104.75     1090.79     21.95 o 
  -3   5   8      231.98      223.10     14.47 o 
  -1   5   8       78.42       68.83      5.96 o 
   1   5   8     2342.25     2229.74     35.62 o 
   3   5   8     1903.38     1800.65     19.22 o 
  -2   6   8      946.44      871.89     41.01 o 
   0   6   8     1588.38     1523.54     29.20 o 
   2   6   8     2761.69     2631.60     43.36 o 
  -3   7   8      836.51      876.50     28.54 o 
  -1   7   8     1745.97     1691.72     43.33 o 
   1   7   8      624.48      594.88     15.09 o 
   3   7   8      687.56      693.36     13.29 o 
  -2   8   8      841.13      792.07     39.69 o 
   0   8   8       83.66       76.45      6.50 o 
   2   8   8       71.23       79.76      7.42 o 
  -3   9   8     1569.35     1701.11     39.98 o 
  -1   9   8     1589.56     1421.86     39.86 o 
   1   9   8      439.95      466.68     13.41 o 
   3   9   8      558.87      558.49     10.08 o 
  -2  10   8      689.06      629.99     35.66 o 
   0  10   8      376.02      337.62     13.71 o 
  -3  11   8     1468.78     1433.98     37.07 o 
  -1  11   8      214.66      218.44      8.97 o 
   1  11   8     1422.07     1465.97     23.72 o 
   3  11   8      508.02      538.57      9.91 o 
  -2  12   8      814.95      610.88     35.47 o 
   0  12   8      471.37      504.86     16.68 o 
  -3  13   8     1271.77     1240.77     34.62 o 
  -1  13   8      657.06      629.85     15.34 o 
   1  13   8      192.96      193.27      7.45 o 
   3  13   8      656.85      615.55     10.56 o 
   0  14   8     1987.11     1907.50     37.75 o 
  -3  15   8       89.74      160.68     12.80 o 
  -1  15   8     1135.61     1209.78     19.42 o 
   1  15   8      575.25      566.59     12.74 o 
   3  15   8     1329.19     1294.63     19.44 o 
   0  16   8     1288.56     1197.34     17.83 o 
  -3  17   8     1471.92     1460.52     38.46 o 
  -1  17   8      605.74      697.77     16.34 o 
   1  17   8      187.46      186.24      7.26 o 
   3  17   8      554.33      515.75      9.46 o 
   0  18   8      135.59      171.98      6.89 o 
  -3  19   8      962.47      964.11     32.50 o 
  -1  19   8      926.29      892.69     27.67 o 
   1  19   8     1775.92     1796.72     26.19 o 
   3  19   8      787.96      788.04      9.96 o 
   0  20   8     1125.65     1117.43     20.31 o 
   2  20   8      475.83      487.28     17.39 o 
  -1  21   8     1238.57     1130.45     21.37 o 
   1  21   8      806.39      796.87     17.34 o 
   3  21   8      360.81      360.77      6.58 o 
  -2  22   8      358.73      304.78     25.23 o 
   0  22   8     2339.83     2268.97     28.94 o 
   2  22   8     1113.86     1112.32     33.72 o 
  -1  23   8     2604.73     2487.76     32.05 o 
   1  23   8       37.46       42.97      4.83 o 
   3  23   8     1769.19     1699.18     17.58 o 
  -2  24   8     1312.35     1047.12     46.53 o 
   0  24   8      923.77      879.36     18.02 o 
   2  24   8       17.78       21.44      2.65 o 
  -3  25   8      914.57      529.68     27.06 o 
  -1  25   8     1233.95     1225.08     22.20 o 
   1  25   8     1096.51     1055.59     19.60 o 
   3  25   8      688.64      653.12      9.91 o 
  -2  26   8     1777.64     1376.32     53.45 o 
   0  26   8      118.61      132.63      6.08 o 
   2  26   8      174.13      173.33      7.36 o 
  -3  27   8      838.88      477.21     25.86 o 
  -1  27   8     1772.39     1856.12     30.89 o 
   1  27   8      525.85      516.87     13.58 o 
   3  27   8      448.04      447.52      6.92 o 
  -2  28   8      582.27      552.81     60.62 o 
   0  28   8      966.36      939.97     16.05 o 
   2  28   8      750.87      720.12     14.62 o 
  -5  29   8      730.90      499.36     18.85 o 
  -3  29   8     1278.67      801.09     33.52 o 
  -1  29   8      486.05      545.15     20.51 o 
   1  29   8     1023.25     1045.50     24.12 o 
   3  29   8     1167.00     1159.85     14.10 o 
  -2  30   8       73.24       62.63      8.16 o 
   0  30   8      198.44      200.41      7.33 o 
   2  30   8       95.40       87.51      5.23 o 
  -5  31   8       75.54       32.54      4.16 o 
  -1  31   8      268.79      265.44     10.40 o 
   1  31   8     1027.47     1028.46     22.65 o 
   3  31   8      150.30      150.27      4.40 o 
  -2  32   8     2334.86     2187.05    158.90 o 
   0  32   8      329.29      330.40      9.32 o 
   2  32   8      286.78      300.41      9.44 o 
  -3  33   8      686.63      495.63     30.76 o 
  -1  33   8     1329.66     1325.84     23.09 o 
   1  33   8      582.89      596.21     24.18 o 
   3  33   8      205.50      211.05      8.58 o 
  -2  34   8     1692.45     1641.40    153.30 o 
   0  34   8      117.53      148.33      6.18 o 
   2  34   8      997.48     1000.91     14.48 o 
  -3  35   8      225.61      214.89     19.75 o 
  -1  35   8     1822.14     1829.53     26.81 o 
  -2  36   8     1204.92     1201.39     38.45 o 
   0  36   8       11.47       15.07      2.62 o 
   2  36   8      594.27      576.54      9.70 o 
  -3  37   8      880.60      703.66     34.68 o 
  -1  37   8      904.64      967.74     24.01 o 
  -2  38   8     3053.57     2878.93     35.69 o 
   0  38   8     3869.16     3912.82     69.86 o 
   2  38   8      847.69      715.42     28.43 o 
  -3  39   8     1144.40      948.99     39.26 o 
  -1  39   8      157.44      179.20     10.06 o 
  -2  40   8      151.59      156.29     10.22 o 
   0  40   8     1418.82     1379.72     35.78 o 
   2  40   8     1186.00     1179.35     18.51 o 
  -1  41   8     2108.43     2244.76     34.91 o 
   1  41   8     1631.07     1755.96     37.84 o 
  -2  42   8       95.84      105.93     11.94 o 
   2  42   8      844.21      828.72     14.89 o 
  -1  43   8     5709.68     6286.89     80.20 o 
   1  43   8      301.58      318.76     15.92 o 
  -2  44   8      125.32      128.30     12.86 o 
   2  44   8      155.32      134.55      4.99 o 
   1  45   8     1000.46     1033.26     32.48 o 
   2  46   8       25.87       23.22      1.89 o 
   1  47   8      119.65      113.64      5.99 o 
  -4  48   8       63.07       59.69      6.01 o 
   2  48   8       26.66       31.84      1.90 o 
  -3  49   8      886.33      800.03     22.94 o 
   1  49   8      104.53      131.14     10.04 o 
  -4  50   8      615.47      631.75     17.81 o 
   0  50   8      145.31      139.27      9.73 o 
  -3  51   8      339.61      338.36     14.06 o 
   1  51   8      887.51      862.21     38.96 o 
  -4  52   8      456.75      461.29     13.86 o 
   0  52   8      903.33      979.02     25.12 o 
  -3  53   8      948.85      846.04     20.56 o 
  -1  53   8      101.71      124.61      9.62 o 
   1  53   8      226.25      205.61     11.83 o 
   0  54   8     1077.12     1077.44     25.48 o 
  -3  55   8      963.55      915.06     26.55 o 
  -1  55   8     1417.37     1533.14     32.04 o 
   1  55   8      176.63      179.09     18.91 o 
   0  56   8      655.50      668.46     19.37 o 
  -3  57   8      848.89      757.42     17.66 o 
  -1  57   8      557.39      556.12     20.16 o 
   1  57   8      509.32      529.63     15.57 o 
   0  58   8      473.05      498.57     15.96 o 
  -3  59   8       34.51       33.94      3.43 o 
  -1  59   8      245.16      258.74     11.93 o 
   1  59   8      528.34      531.11      8.49 o 
   0  60   8      115.05      123.74      5.45 o 
  -1  61   8     1195.04     1071.01     90.34 o 
  -2  62   8       72.39       67.57      5.93 o 
   0  62   8      450.59      442.36      9.52 o 
  -3  63   8      603.42      595.23     14.56 o 
  -1  63   8      107.73      108.66      6.74 o 
  -2  64   8      100.33      110.41      8.61 o 
   0  64   8       83.81       95.31      6.40 o 
  -1  65   8      879.92      837.07     33.68 o 
  -2  66   8      633.63      591.72     14.63 o 
   0  66   8      706.77      676.41     15.08 o 
  -1  67   8      387.01      381.74     11.58 o 
   2   6   9       63.29       50.97      4.07 o 
   2   8   9      522.56      447.23     12.74 o 
   2  10   9       52.90       50.47      3.22 o 
   2  12   9       42.97       37.73      2.14 o 
   2  14   9       34.65       30.16      1.92 o 
   2  16   9      454.76      411.65      6.91 o 
   2  18   9      957.10      865.15     18.04 o 
   2  20   9       36.54       33.03      3.50 o 
   2  22   9      112.97      108.17      6.37 o 
   2  24   9      264.69      245.98      9.46 o 
   2  26   9      739.32      707.88     15.75 o 
   1  33   9      683.60      541.98     14.16 o 
   1  35   9      127.47      132.35      6.89 o 
   1  37   9     2141.26     1779.65     20.25 o 
   0  46   9      230.15      236.90     10.62 o 
   0  48   9      360.32      355.43     12.35 o 
  -2  50   9      260.67      262.39      9.82 o 
   0  50   9       83.39       97.29      6.05 o 
                                                 
